# Supplementary material for: Host preference patterns in domestic and wild settings: Insights into Anopheles feeding behavior
Source: Evol Appl. 2024 May 31;17(6):e13693. doi: 10.1111/eva.13693 (PMC11143308; doi:10.1111/eva.13693)
Supplement: Supplementary file 2 — Table S1. [file EVA-17-e13693-s001.xlsx]

## Sheet: TABLE_S1
Table S1. Global dataset of the mosquitoes collected and analyzed in this study
SAMPLE_ID	GENUS	LIFESTAGE	SEX	SPECIES	DATE_OF_COLLECTION	COLLECTION_PERIOD	WILDING_SITE	COLLECTION_LOCATION	DECIMAL_LATITUDE	DECIMAL_LONGITUDE	HABITAT	COLLECTION_METHOD	COLLECTION_METHOD_BIN	SAMPLING_TYPE	ALT_HOST	BLOOD_MEAL	BLOOD_SOURCE
1	Anopheles	ADULT	FEMALE	An. coustani	2019-04-15T00:00:00Z	Apr-19	W4	GABON | LOPE NATIONAL PARK	-0.10315	11.6058	Domestic	ABC	0	two_hosts	yes	NOT_COLLECTED
2	Anopheles	ADULT	FEMALE	An. ziemanni	2019-04-15T00:00:00Z	Apr-19	W4	GABON | LOPE NATIONAL PARK	-0.10315	11.6058	Domestic	ABC	0	two_hosts	yes	NOT_COLLECTED
3	Anopheles	ADULT	FEMALE	An. ziemanni	2019-04-15T00:00:00Z	Apr-19	W4	GABON | LOPE NATIONAL PARK	-0.10315	11.6058	Domestic	ABC	0	two_hosts	yes	NOT_COLLECTED
4	Anopheles	ADULT	FEMALE	An. coustani	2019-04-15T00:00:00Z	Apr-19	W4	GABON | LOPE NATIONAL PARK	-0.10315	11.6058	Domestic	ABC	0	two_hosts	yes	NOT_COLLECTED
5	Anopheles	ADULT	FEMALE	An. ziemanni	2019-04-15T00:00:00Z	Apr-19	W4	GABON | LOPE NATIONAL PARK	-0.10315	11.6058	Domestic	ABC	0	two_hosts	yes	NOT_COLLECTED
6	Anopheles	ADULT	FEMALE	An. coustani	2019-04-15T00:00:00Z	Apr-19	W4	GABON | LOPE NATIONAL PARK	-0.10315	11.6058	Domestic	ABC	0	two_hosts	yes	NOT_COLLECTED
7	Anopheles	ADULT	FEMALE	An. squamosus/cydippis	2019-04-15T00:00:00Z	Apr-19	W4	GABON | LOPE NATIONAL PARK	-0.10315	11.6058	Domestic	ABC	0	two_hosts	yes	NOT_COLLECTED
8	Anopheles	ADULT	FEMALE	An. squamosus/cydippis	2019-04-15T00:00:00Z	Apr-19	W4	GABON | LOPE NATIONAL PARK	-0.10315	11.6058	Domestic	ABC	0	two_hosts	yes	NOT_COLLECTED
9	Anopheles	ADULT	FEMALE	An. squamosus/cydippis	2019-04-15T00:00:00Z	Apr-19	W4	GABON | LOPE NATIONAL PARK	-0.10315	11.6058	Domestic	ABC	0	two_hosts	yes	NOT_COLLECTED
10	Anopheles	ADULT	FEMALE	An. ziemanni	2019-04-15T00:00:00Z	Apr-19	W4	GABON | LOPE NATIONAL PARK	-0.10315	11.6058	Domestic	ABC	0	two_hosts	yes	NOT_COLLECTED
11	Anopheles	ADULT	FEMALE	An. coustani	2019-04-15T00:00:00Z	Apr-19	W4	GABON | LOPE NATIONAL PARK	-0.10315	11.6058	Domestic	ABC	0	two_hosts	yes	NOT_COLLECTED
12	Anopheles	ADULT	FEMALE	An. ziemanni	2019-04-15T00:00:00Z	Apr-19	W4	GABON | LOPE NATIONAL PARK	-0.10315	11.6058	Domestic	ABC	0	two_hosts	yes	NOT_COLLECTED
13	Anopheles	ADULT	FEMALE	An. coustani	2019-04-15T00:00:00Z	Apr-19	W4	GABON | LOPE NATIONAL PARK	-0.10315	11.6058	Domestic	ABC	0	two_hosts	yes	NOT_COLLECTED
14	Anopheles	ADULT	FEMALE	An. coustani	2019-04-15T00:00:00Z	Apr-19	W4	GABON | LOPE NATIONAL PARK	-0.10315	11.6058	Domestic	ABC	0	two_hosts	yes	NOT_COLLECTED
15	Anopheles	ADULT	FEMALE	An. coustani	2019-04-15T00:00:00Z	Apr-19	W4	GABON | LOPE NATIONAL PARK	-0.10315	11.6058	Domestic	ABC	0	two_hosts	yes	NOT_COLLECTED
16	Anopheles	ADULT	FEMALE	An. ziemanni	2019-04-15T00:00:00Z	Apr-19	W4	GABON | LOPE NATIONAL PARK	-0.10315	11.6058	Domestic	ABC	0	two_hosts	yes	NOT_COLLECTED
17	Anopheles	ADULT	FEMALE	An. ziemanni	2019-04-15T00:00:00Z	Apr-19	W4	GABON | LOPE NATIONAL PARK	-0.10315	11.6058	Domestic	ABC	0	two_hosts	yes	NOT_COLLECTED
18	Anopheles	ADULT	FEMALE	An. coustani	2019-04-15T00:00:00Z	Apr-19	W4	GABON | LOPE NATIONAL PARK	-0.10315	11.6058	Domestic	ABC	0	two_hosts	yes	NOT_COLLECTED
19	Anopheles	ADULT	FEMALE	An. ziemanni	2019-04-15T00:00:00Z	Apr-19	W4	GABON | LOPE NATIONAL PARK	-0.10315	11.6058	Domestic	ABC	0	two_hosts	yes	NOT_COLLECTED
20	Anopheles	ADULT	FEMALE	An. coustani	2019-04-15T00:00:00Z	Apr-19	W4	GABON | LOPE NATIONAL PARK	-0.10315	11.6058	Domestic	ABC	0	two_hosts	yes	NOT_COLLECTED
21	Anopheles	ADULT	FEMALE	An. coustani	2019-04-15T00:00:00Z	Apr-19	W4	GABON | LOPE NATIONAL PARK	-0.10315	11.6058	Domestic	ABC	0	two_hosts	yes	NOT_COLLECTED
22	Anopheles	ADULT	FEMALE	An. coustani	2019-04-15T00:00:00Z	Apr-19	W4	GABON | LOPE NATIONAL PARK	-0.10315	11.6058	Domestic	ABC	0	two_hosts	yes	NOT_COLLECTED
23	Anopheles	ADULT	FEMALE	An. coustani	2019-04-15T00:00:00Z	Apr-19	W4	GABON | LOPE NATIONAL PARK	-0.10315	11.6058	Domestic	ABC	0	two_hosts	yes	NOT_COLLECTED
24	Anopheles	ADULT	FEMALE	An. coustani	2019-04-15T00:00:00Z	Apr-19	W4	GABON | LOPE NATIONAL PARK	-0.10315	11.6058	Domestic	ABC	0	two_hosts	yes	NOT_COLLECTED
25	Anopheles	ADULT	FEMALE	An. squamosus/cydippis	2019-04-15T00:00:00Z	Apr-19	W4	GABON | LOPE NATIONAL PARK	-0.10315	11.6058	Domestic	ABC	0	two_hosts	yes	NOT_COLLECTED
26	Anopheles	ADULT	FEMALE	An. squamosus/cydippis	2019-04-15T00:00:00Z	Apr-19	W4	GABON | LOPE NATIONAL PARK	-0.10315	11.6058	Domestic	ABC	0	two_hosts	yes	NOT_COLLECTED
27	Anopheles	ADULT	FEMALE	An. squamosus/cydippis	2019-04-15T00:00:00Z	Apr-19	W4	GABON | LOPE NATIONAL PARK	-0.10315	11.6058	Domestic	ABC	0	two_hosts	yes	NOT_COLLECTED
28	Anopheles	ADULT	FEMALE	An. squamosus/cydippis	2019-04-15T00:00:00Z	Apr-19	W4	GABON | LOPE NATIONAL PARK	-0.10315	11.6058	Domestic	ABC	0	two_hosts	yes	NOT_COLLECTED
29	Anopheles	ADULT	FEMALE	An. coustani	2019-04-16T00:00:00Z	Apr-19	W7	GABON | LOPE NATIONAL PARK	-0.11054	11.6009	Domestic	ABC	0	two_hosts	yes	NOT_COLLECTED
30	Anopheles	ADULT	FEMALE	An. ziemanni	2019-04-16T00:00:00Z	Apr-19	W7	GABON | LOPE NATIONAL PARK	-0.11054	11.6009	Domestic	ABC	0	two_hosts	yes	NOT_COLLECTED
31	Anopheles	ADULT	FEMALE	An. coustani	2019-04-16T00:00:00Z	Apr-19	W7	GABON | LOPE NATIONAL PARK	-0.11054	11.6009	Domestic	ABC	0	two_hosts	yes	NOT_COLLECTED
32	Anopheles	ADULT	FEMALE	An. coustani	2019-04-16T00:00:00Z	Apr-19	W7	GABON | LOPE NATIONAL PARK	-0.11054	11.6009	Domestic	ABC	0	two_hosts	yes	NOT_COLLECTED
33	Anopheles	ADULT	FEMALE	An. coustani	2019-04-16T00:00:00Z	Apr-19	W7	GABON | LOPE NATIONAL PARK	-0.11054	11.6009	Domestic	ABC	0	two_hosts	yes	NOT_COLLECTED
34	Anopheles	ADULT	FEMALE	An. ziemanni	2019-04-16T00:00:00Z	Apr-19	W7	GABON | LOPE NATIONAL PARK	-0.11054	11.6009	Domestic	ABC	0	two_hosts	yes	NOT_COLLECTED
35	Aedes	ADULT	FEMALE	Aedes vittatus	2019-04-16T00:00:00Z	Apr-19	W7	GABON | LOPE NATIONAL PARK	-0.11054	11.6009	Domestic	HLC	1	two_hosts	yes	NOT_COLLECTED
36	Aedes	ADULT	FEMALE	Aedes punctothoracis	2019-04-16T00:00:00Z	Apr-19	W7	GABON | LOPE NATIONAL PARK	-0.11054	11.6009	Domestic	HLC	1	two_hosts	yes	NOT_COLLECTED
37	Aedes	ADULT	FEMALE	Aedes vittatus	2019-04-16T00:00:00Z	Apr-19	W7	GABON | LOPE NATIONAL PARK	-0.11054	11.6009	Domestic	HLC	1	two_hosts	yes	NOT_COLLECTED
38	Aedes	ADULT	FEMALE	Aedes punctothoracis	2019-04-16T00:00:00Z	Apr-19	W7	GABON | LOPE NATIONAL PARK	-0.11054	11.6009	Domestic	HLC	1	two_hosts	yes	NOT_COLLECTED
39	Aedes	ADULT	FEMALE	Aedes vittatus	2019-04-16T00:00:00Z	Apr-19	W7	GABON | LOPE NATIONAL PARK	-0.11054	11.6009	Domestic	HLC	1	two_hosts	yes	NOT_COLLECTED
40	Aedes	ADULT	FEMALE	Aedes vittatus	2019-04-16T00:00:00Z	Apr-19	W7	GABON | LOPE NATIONAL PARK	-0.11054	11.6009	Domestic	HLC	1	two_hosts	yes	NOT_COLLECTED
41	Aedes	ADULT	FEMALE	Aedes albopictus	2019-04-16T00:00:00Z	Apr-19	W7	GABON | LOPE NATIONAL PARK	-0.11054	11.6009	Domestic	HLC	1	two_hosts	yes	NOT_COLLECTED
42	Aedes	ADULT	FEMALE	Aedes vittatus	2019-04-16T00:00:00Z	Apr-19	W7	GABON | LOPE NATIONAL PARK	-0.11054	11.6009	Domestic	HLC	1	two_hosts	yes	NOT_COLLECTED
43	Anopheles	ADULT	FEMALE	An. coluzzii	2019-04-16T00:00:00Z	Apr-19	W7	GABON | LOPE NATIONAL PARK	-0.11054	11.6009	Domestic	HLC	1	two_hosts	yes	NOT_COLLECTED
44	Aedes	ADULT	FEMALE	Aedes albopictus	2019-04-16T00:00:00Z	Apr-19	W7	GABON | LOPE NATIONAL PARK	-0.11054	11.6009	Domestic	HLC	1	two_hosts	yes	NOT_COLLECTED
45	Aedes	ADULT	FEMALE	Aedes cumminsi	2019-04-16T00:00:00Z	Apr-19	W7	GABON | LOPE NATIONAL PARK	-0.11054	11.6009	Domestic	HLC	1	two_hosts	yes	NOT_COLLECTED
46	Aedes	ADULT	FEMALE	Aedes aegypti	2019-04-16T00:00:00Z	Apr-19	W7	GABON | LOPE NATIONAL PARK	-0.11054	11.6009	Domestic	HLC	1	two_hosts	yes	NOT_COLLECTED
47	Aedes	ADULT	FEMALE	Aedes vittatus	2019-04-16T00:00:00Z	Apr-19	W7	GABON | LOPE NATIONAL PARK	-0.11054	11.6009	Domestic	HLC	1	two_hosts	yes	NOT_COLLECTED
48	Aedes	ADULT	FEMALE	Aedes albopictus	2019-04-16T00:00:00Z	Apr-19	W7	GABON | LOPE NATIONAL PARK	-0.11054	11.6009	Domestic	HLC	1	two_hosts	yes	NOT_COLLECTED
49	Aedes	ADULT	FEMALE	Aedes vittatus	2019-04-16T00:00:00Z	Apr-19	W7	GABON | LOPE NATIONAL PARK	-0.11054	11.6009	Domestic	HLC	1	two_hosts	yes	NOT_COLLECTED
50	Aedes	ADULT	FEMALE	Aedes punctothoracis	2019-04-16T00:00:00Z	Apr-19	W7	GABON | LOPE NATIONAL PARK	-0.11054	11.6009	Domestic	ABC	0	two_hosts	yes	NOT_COLLECTED
51	Aedes	ADULT	FEMALE	Aedes pseudoafricana	2019-04-16T00:00:00Z	Apr-19	W7	GABON | LOPE NATIONAL PARK	-0.11054	11.6009	Domestic	ABC	0	two_hosts	yes	NOT_COLLECTED
52	Aedes	ADULT	FEMALE	Aedes vittatus	2019-04-16T00:00:00Z	Apr-19	W7	GABON | LOPE NATIONAL PARK	-0.11054	11.6009	Domestic	ABC	0	two_hosts	yes	NOT_COLLECTED
53	Aedes	ADULT	FEMALE	Aedes vittatus	2019-04-16T00:00:00Z	Apr-19	W7	GABON | LOPE NATIONAL PARK	-0.11054	11.6009	Domestic	ABC	0	two_hosts	yes	NOT_COLLECTED
54	Anopheles	ADULT	FEMALE	An. coustani	2019-04-15T00:00:00Z	Apr-19	W4	GABON | LOPE NATIONAL PARK	-0.10315	11.6058	Domestic	ABC	0	two_hosts	yes	NOT_COLLECTED
55	Anopheles	ADULT	FEMALE	An. coustani	2019-04-15T00:00:00Z	Apr-19	W4	GABON | LOPE NATIONAL PARK	-0.10315	11.6058	Domestic	ABC	0	two_hosts	yes	NOT_COLLECTED
56	Anopheles	ADULT	FEMALE	An. ziemanni	2019-04-15T00:00:00Z	Apr-19	W4	GABON | LOPE NATIONAL PARK	-0.10315	11.6058	Domestic	ABC	0	two_hosts	yes	NOT_COLLECTED
57	Anopheles	ADULT	FEMALE	An. coustani	2019-04-15T00:00:00Z	Apr-19	W4	GABON | LOPE NATIONAL PARK	-0.10315	11.6058	Domestic	ABC	0	two_hosts	yes	NOT_COLLECTED
58	Anopheles	ADULT	FEMALE	An. ziemanni	2019-04-15T00:00:00Z	Apr-19	W4	GABON | LOPE NATIONAL PARK	-0.10315	11.6058	Domestic	ABC	0	two_hosts	yes	NOT_COLLECTED
59	Anopheles	ADULT	FEMALE	An. coustani	2019-04-15T00:00:00Z	Apr-19	W4	GABON | LOPE NATIONAL PARK	-0.10315	11.6058	Domestic	ABC	0	two_hosts	yes	NOT_COLLECTED
60	Anopheles	ADULT	FEMALE	An. ziemanni	2019-04-15T00:00:00Z	Apr-19	W4	GABON | LOPE NATIONAL PARK	-0.10315	11.6058	Domestic	ABC	0	two_hosts	yes	NOT_COLLECTED
61	Anopheles	ADULT	FEMALE	An. ziemanni	2019-04-15T00:00:00Z	Apr-19	W4	GABON | LOPE NATIONAL PARK	-0.10315	11.6058	Domestic	ABC	0	two_hosts	yes	NOT_COLLECTED
62	Anopheles	ADULT	FEMALE	An. ziemanni	2019-04-15T00:00:00Z	Apr-19	W4	GABON | LOPE NATIONAL PARK	-0.10315	11.6058	Domestic	ABC	0	two_hosts	yes	NOT_COLLECTED
63	Anopheles	ADULT	FEMALE	An. coustani	2019-04-15T00:00:00Z	Apr-19	W4	GABON | LOPE NATIONAL PARK	-0.10315	11.6058	Domestic	ABC	0	two_hosts	yes	NOT_COLLECTED
64	Anopheles	ADULT	FEMALE	An. ziemanni	2019-04-15T00:00:00Z	Apr-19	W4	GABON | LOPE NATIONAL PARK	-0.10315	11.6058	Domestic	ABC	0	two_hosts	yes	NOT_COLLECTED
65	Anopheles	ADULT	FEMALE	An. ziemanni	2019-04-15T00:00:00Z	Apr-19	W4	GABON | LOPE NATIONAL PARK	-0.10315	11.6058	Domestic	ABC	0	two_hosts	yes	NOT_COLLECTED
66	Anopheles	ADULT	FEMALE	An. ziemanni	2019-04-15T00:00:00Z	Apr-19	W4	GABON | LOPE NATIONAL PARK	-0.10315	11.6058	Domestic	ABC	0	two_hosts	yes	NOT_COLLECTED
67	Anopheles	ADULT	FEMALE	An. ziemanni	2019-04-15T00:00:00Z	Apr-19	W4	GABON | LOPE NATIONAL PARK	-0.10315	11.6058	Domestic	ABC	0	two_hosts	yes	NOT_COLLECTED
68	Anopheles	ADULT	FEMALE	An. coustani	2019-04-15T00:00:00Z	Apr-19	W4	GABON | LOPE NATIONAL PARK	-0.10315	11.6058	Domestic	ABC	0	two_hosts	yes	NOT_COLLECTED
69	Anopheles	ADULT	FEMALE	An. ziemanni	2019-04-15T00:00:00Z	Apr-19	W4	GABON | LOPE NATIONAL PARK	-0.10315	11.6058	Domestic	ABC	0	two_hosts	yes	NOT_COLLECTED
70	Anopheles	ADULT	FEMALE	An. coustani	2019-04-15T00:00:00Z	Apr-19	W4	GABON | LOPE NATIONAL PARK	-0.10315	11.6058	Domestic	ABC	0	two_hosts	yes	NOT_COLLECTED
71	Anopheles	ADULT	FEMALE	An. coluzzii	2019-04-15T00:00:00Z	Apr-19	W4	GABON | LOPE NATIONAL PARK	-0.10315	11.6058	Domestic	HLC	1	two_hosts	yes	NOT_COLLECTED
72	Anopheles	ADULT	FEMALE	An. marshallii	2019-04-15T00:00:00Z	Apr-19	W4	GABON | LOPE NATIONAL PARK	-0.10315	11.6058	Domestic	HLC	1	two_hosts	yes	NOT_COLLECTED
73	Anopheles	ADULT	FEMALE	An. maculipalpis	2019-04-15T00:00:00Z	Apr-19	W4	GABON | LOPE NATIONAL PARK	-0.10315	11.6058	Domestic	HLC	1	two_hosts	yes	NOT_COLLECTED
74	Anopheles	ADULT	FEMALE	An. maculipalpis	2019-04-17T00:00:00Z	Apr-19	W1	GABON | LOPE NATIONAL PARK	-0.14293	11.6098	Sylvatic	HLC	1	two_hosts	yes	NOT_COLLECTED
75	Anopheles	ADULT	FEMALE	An. maculipalpis	2019-04-17T00:00:00Z	Apr-19	W1	GABON | LOPE NATIONAL PARK	-0.14293	11.6098	Sylvatic	HLC	1	two_hosts	yes	NOT_COLLECTED
76	Aedes	ADULT	FEMALE	Aedes vittatus	2019-04-17T00:00:00Z	Apr-19	W1	GABON | LOPE NATIONAL PARK	-0.14293	11.6098	Sylvatic	HLC	1	two_hosts	yes	NOT_COLLECTED
77	Aedes	ADULT	FEMALE	Aedes vittatus	2019-04-17T00:00:00Z	Apr-19	W1	GABON | LOPE NATIONAL PARK	-0.14293	11.6098	Sylvatic	HLC	1	two_hosts	yes	NOT_COLLECTED
78	Aedes	ADULT	FEMALE	Aedes vittatus	2019-04-17T00:00:00Z	Apr-19	W1	GABON | LOPE NATIONAL PARK	-0.14293	11.6098	Sylvatic	HLC	1	two_hosts	yes	NOT_COLLECTED
79	Aedes	ADULT	FEMALE	Aedes vittatus	2019-04-17T00:00:00Z	Apr-19	W1	GABON | LOPE NATIONAL PARK	-0.14293	11.6098	Sylvatic	HLC	1	two_hosts	yes	NOT_COLLECTED
80	Aedes	ADULT	FEMALE	Aedes vittatus	2019-04-17T00:00:00Z	Apr-19	W1	GABON | LOPE NATIONAL PARK	-0.14293	11.6098	Sylvatic	HLC	1	two_hosts	yes	NOT_COLLECTED
81	Aedes	ADULT	FEMALE	Aedes vittatus	2019-04-17T00:00:00Z	Apr-19	W1	GABON | LOPE NATIONAL PARK	-0.14293	11.6098	Sylvatic	HLC	1	two_hosts	yes	NOT_COLLECTED
82	Aedes	ADULT	FEMALE	Aedes vittatus	2019-04-17T00:00:00Z	Apr-19	W1	GABON | LOPE NATIONAL PARK	-0.14293	11.6098	Sylvatic	HLC	1	two_hosts	yes	NOT_COLLECTED
83	Aedes	ADULT	FEMALE	Aedes vittatus	2019-04-17T00:00:00Z	Apr-19	W1	GABON | LOPE NATIONAL PARK	-0.14293	11.6098	Sylvatic	HLC	1	two_hosts	yes	NOT_COLLECTED
84	Aedes	ADULT	FEMALE	Aedes vittatus	2019-04-17T00:00:00Z	Apr-19	W1	GABON | LOPE NATIONAL PARK	-0.14293	11.6098	Sylvatic	HLC	1	two_hosts	yes	NOT_COLLECTED
85	Aedes	ADULT	FEMALE	Aedes vittatus	2019-04-17T00:00:00Z	Apr-19	W1	GABON | LOPE NATIONAL PARK	-0.14293	11.6098	Sylvatic	HLC	1	two_hosts	yes	NOT_COLLECTED
86	Aedes	ADULT	FEMALE	Aedes vittatus	2019-04-17T00:00:00Z	Apr-19	W1	GABON | LOPE NATIONAL PARK	-0.14293	11.6098	Sylvatic	HLC	1	two_hosts	yes	NOT_COLLECTED
87	Aedes	ADULT	FEMALE	Aedes hopkinsi group	2019-04-17T00:00:00Z	Apr-19	W1	GABON | LOPE NATIONAL PARK	-0.14293	11.6098	Sylvatic	HLC	1	two_hosts	yes	NOT_COLLECTED
88	Aedes	ADULT	FEMALE	Aedes vittatus	2019-04-17T00:00:00Z	Apr-19	W1	GABON | LOPE NATIONAL PARK	-0.14293	11.6098	Sylvatic	HLC	1	two_hosts	yes	NOT_COLLECTED
89	Mansonia	ADULT	FEMALE	Mansonia africana	2019-04-17T00:00:00Z	Apr-19	W1	GABON | LOPE NATIONAL PARK	-0.14293	11.6098	Sylvatic	HLC	1	two_hosts	yes	NOT_COLLECTED
90	Aedes	ADULT	FEMALE	Aedes vittatus	2019-04-17T00:00:00Z	Apr-19	W1	GABON | LOPE NATIONAL PARK	-0.14293	11.6098	Sylvatic	HLC	1	two_hosts	yes	NOT_COLLECTED
91	Aedes	ADULT	FEMALE	Aedes vittatus	2019-04-17T00:00:00Z	Apr-19	W1	GABON | LOPE NATIONAL PARK	-0.14293	11.6098	Sylvatic	HLC	1	two_hosts	yes	NOT_COLLECTED
92	Aedes	ADULT	FEMALE	Aedes vittatus	2019-04-17T00:00:00Z	Apr-19	W1	GABON | LOPE NATIONAL PARK	-0.14293	11.6098	Sylvatic	HLC	1	two_hosts	yes	NOT_COLLECTED
93	Aedes	ADULT	FEMALE	Aedes vittatus	2019-04-17T00:00:00Z	Apr-19	W1	GABON | LOPE NATIONAL PARK	-0.14293	11.6098	Sylvatic	HLC	1	two_hosts	yes	NOT_COLLECTED
94	Aedes	ADULT	FEMALE	Aedes hopkinsi group	2019-04-17T00:00:00Z	Apr-19	W1	GABON | LOPE NATIONAL PARK	-0.14293	11.6098	Sylvatic	HLC	1	two_hosts	yes	NOT_COLLECTED
95	Aedes	ADULT	FEMALE	Aedes vittatus	2019-04-17T00:00:00Z	Apr-19	W1	GABON | LOPE NATIONAL PARK	-0.14293	11.6098	Sylvatic	HLC	1	two_hosts	yes	NOT_COLLECTED
96	Aedes	ADULT	FEMALE	Aedes vittatus	2019-04-17T00:00:00Z	Apr-19	W1	GABON | LOPE NATIONAL PARK	-0.14293	11.6098	Sylvatic	HLC	1	two_hosts	yes	NOT_COLLECTED
97	Aedes	ADULT	FEMALE	Aedes vittatus	2019-04-17T00:00:00Z	Apr-19	W1	GABON | LOPE NATIONAL PARK	-0.14293	11.6098	Sylvatic	HLC	1	two_hosts	yes	NOT_COLLECTED
98	Aedes	ADULT	FEMALE	Aedes vittatus	2019-04-17T00:00:00Z	Apr-19	W1	GABON | LOPE NATIONAL PARK	-0.14293	11.6098	Sylvatic	HLC	1	two_hosts	yes	NOT_COLLECTED
99	Aedes	ADULT	FEMALE	Aedes vittatus	2019-04-17T00:00:00Z	Apr-19	W1	GABON | LOPE NATIONAL PARK	-0.14293	11.6098	Sylvatic	HLC	1	two_hosts	yes	NOT_COLLECTED
100	Aedes	ADULT	FEMALE	Aedes vittatus	2019-04-17T00:00:00Z	Apr-19	W1	GABON | LOPE NATIONAL PARK	-0.14293	11.6098	Sylvatic	HLC	1	two_hosts	yes	NOT_COLLECTED
101	Mansonia	ADULT	FEMALE	Mansonia uniformis	2019-04-17T00:00:00Z	Apr-19	W1	GABON | LOPE NATIONAL PARK	-0.14293	11.6098	Sylvatic	HLC	1	two_hosts	yes	NOT_COLLECTED
102	Aedes	ADULT	FEMALE	Aedes vittatus	2019-04-17T00:00:00Z	Apr-19	W1	GABON | LOPE NATIONAL PARK	-0.14293	11.6098	Sylvatic	HLC	1	two_hosts	yes	NOT_COLLECTED
103	Aedes	ADULT	FEMALE	Aedes vittatus	2019-04-17T00:00:00Z	Apr-19	W1	GABON | LOPE NATIONAL PARK	-0.14293	11.6098	Sylvatic	HLC	1	two_hosts	yes	NOT_COLLECTED
104	Aedes	ADULT	FEMALE	Aedes vittatus	2019-04-17T00:00:00Z	Apr-19	W1	GABON | LOPE NATIONAL PARK	-0.14293	11.6098	Sylvatic	HLC	1	two_hosts	yes	NOT_COLLECTED
105	Aedes	ADULT	FEMALE	Aedes vittatus	2019-04-17T00:00:00Z	Apr-19	W1	GABON | LOPE NATIONAL PARK	-0.14293	11.6098	Sylvatic	HLC	1	two_hosts	yes	NOT_COLLECTED
106	Aedes	ADULT	FEMALE	Aedes hopkinsi group	2019-04-17T00:00:00Z	Apr-19	W1	GABON | LOPE NATIONAL PARK	-0.14293	11.6098	Sylvatic	HLC	1	two_hosts	yes	NOT_COLLECTED
107	Aedes	ADULT	FEMALE	Aedes vittatus	2019-04-17T00:00:00Z	Apr-19	W1	GABON | LOPE NATIONAL PARK	-0.14293	11.6098	Sylvatic	HLC	1	two_hosts	yes	NOT_COLLECTED
108	Aedes	ADULT	FEMALE	Aedes hopkinsi group	2019-04-17T00:00:00Z	Apr-19	W1	GABON | LOPE NATIONAL PARK	-0.14293	11.6098	Sylvatic	HLC	1	two_hosts	yes	NOT_COLLECTED
109	Aedes	ADULT	FEMALE	Aedes vittatus	2019-04-17T00:00:00Z	Apr-19	W1	GABON | LOPE NATIONAL PARK	-0.14293	11.6098	Sylvatic	HLC	1	two_hosts	yes	NOT_COLLECTED
110	Aedes	ADULT	FEMALE	Aedes vittatus	2019-04-17T00:00:00Z	Apr-19	W1	GABON | LOPE NATIONAL PARK	-0.14293	11.6098	Sylvatic	HLC	1	two_hosts	yes	NOT_COLLECTED
111	Aedes	ADULT	FEMALE	Aedes vittatus	2019-04-17T00:00:00Z	Apr-19	W1	GABON | LOPE NATIONAL PARK	-0.14293	11.6098	Sylvatic	HLC	1	two_hosts	yes	NOT_COLLECTED
112	Aedes	ADULT	FEMALE	Aedes vittatus	2019-04-17T00:00:00Z	Apr-19	W1	GABON | LOPE NATIONAL PARK	-0.14293	11.6098	Sylvatic	HLC	1	two_hosts	yes	NOT_COLLECTED
113	Aedes	ADULT	FEMALE	Aedes vittatus	2019-04-17T00:00:00Z	Apr-19	W1	GABON | LOPE NATIONAL PARK	-0.14293	11.6098	Sylvatic	HLC	1	two_hosts	yes	NOT_COLLECTED
114	Aedes	ADULT	FEMALE	Aedes hopkinsi group	2019-04-17T00:00:00Z	Apr-19	W1	GABON | LOPE NATIONAL PARK	-0.14293	11.6098	Sylvatic	HLC	1	two_hosts	yes	NOT_COLLECTED
115	Aedes	ADULT	FEMALE	Aedes vittatus	2019-04-17T00:00:00Z	Apr-19	W1	GABON | LOPE NATIONAL PARK	-0.14293	11.6098	Sylvatic	HLC	1	two_hosts	yes	NOT_COLLECTED
116	Aedes	ADULT	FEMALE	Aedes vittatus	2019-04-17T00:00:00Z	Apr-19	W1	GABON | LOPE NATIONAL PARK	-0.14293	11.6098	Sylvatic	HLC	1	two_hosts	yes	NOT_COLLECTED
117	Aedes	ADULT	FEMALE	Aedes vittatus	2019-04-17T00:00:00Z	Apr-19	W1	GABON | LOPE NATIONAL PARK	-0.14293	11.6098	Sylvatic	HLC	1	two_hosts	yes	NOT_COLLECTED
118	Aedes	ADULT	FEMALE	Aedes vittatus	2019-04-17T00:00:00Z	Apr-19	W1	GABON | LOPE NATIONAL PARK	-0.14293	11.6098	Sylvatic	HLC	1	two_hosts	yes	NOT_COLLECTED
119	Aedes	ADULT	FEMALE	Aedes vittatus	2019-04-17T00:00:00Z	Apr-19	W1	GABON | LOPE NATIONAL PARK	-0.14293	11.6098	Sylvatic	HLC	1	two_hosts	yes	NOT_COLLECTED
120	Aedes	ADULT	FEMALE	Aedes vittatus	2019-04-17T00:00:00Z	Apr-19	W1	GABON | LOPE NATIONAL PARK	-0.14293	11.6098	Sylvatic	HLC	1	two_hosts	yes	NOT_COLLECTED
121	Coquillettidia	ADULT	FEMALE	Coquiletidia cristata/aurea	2019-04-17T00:00:00Z	Apr-19	W1	GABON | LOPE NATIONAL PARK	-0.14293	11.6098	Sylvatic	HLC	1	two_hosts	yes	NOT_COLLECTED
122	Aedes	ADULT	FEMALE	Aedes vittatus	2019-04-17T00:00:00Z	Apr-19	W1	GABON | LOPE NATIONAL PARK	-0.14293	11.6098	Sylvatic	HLC	1	two_hosts	yes	NOT_COLLECTED
123	Aedes	ADULT	FEMALE	Aedes vittatus	2019-04-17T00:00:00Z	Apr-19	W1	GABON | LOPE NATIONAL PARK	-0.14293	11.6098	Sylvatic	HLC	1	two_hosts	yes	NOT_COLLECTED
124	Aedes	ADULT	FEMALE	Aedes vittatus	2019-04-17T00:00:00Z	Apr-19	W1	GABON | LOPE NATIONAL PARK	-0.14293	11.6098	Sylvatic	HLC	1	two_hosts	yes	NOT_COLLECTED
125	Aedes	ADULT	FEMALE	Aedes vittatus	2019-04-17T00:00:00Z	Apr-19	W1	GABON | LOPE NATIONAL PARK	-0.14293	11.6098	Sylvatic	HLC	1	two_hosts	yes	NOT_COLLECTED
126	Aedes	ADULT	FEMALE	Aedes vittatus	2019-04-17T00:00:00Z	Apr-19	W1	GABON | LOPE NATIONAL PARK	-0.14293	11.6098	Sylvatic	HLC	1	two_hosts	yes	NOT_COLLECTED
127	Aedes	ADULT	FEMALE	Aedes vittatus	2019-04-17T00:00:00Z	Apr-19	W1	GABON | LOPE NATIONAL PARK	-0.14293	11.6098	Sylvatic	HLC	1	two_hosts	yes	NOT_COLLECTED
128	Aedes	ADULT	FEMALE	Aedes vittatus	2019-04-17T00:00:00Z	Apr-19	W1	GABON | LOPE NATIONAL PARK	-0.14293	11.6098	Sylvatic	HLC	1	two_hosts	yes	NOT_COLLECTED
129	Aedes	ADULT	FEMALE	Aedes vittatus	2019-04-17T00:00:00Z	Apr-19	W1	GABON | LOPE NATIONAL PARK	-0.14293	11.6098	Sylvatic	HLC	1	two_hosts	yes	NOT_COLLECTED
130	Mansonia	ADULT	FEMALE	Mansonia africana	2019-04-17T00:00:00Z	Apr-19	W1	GABON | LOPE NATIONAL PARK	-0.14293	11.6098	Sylvatic	HLC	1	two_hosts	yes	NOT_COLLECTED
131	Aedes	ADULT	FEMALE	Aedes vittatus	2019-04-17T00:00:00Z	Apr-19	W1	GABON | LOPE NATIONAL PARK	-0.14293	11.6098	Sylvatic	HLC	1	two_hosts	yes	NOT_COLLECTED
132	Aedes	ADULT	FEMALE	Aedes vittatus	2019-04-17T00:00:00Z	Apr-19	W1	GABON | LOPE NATIONAL PARK	-0.14293	11.6098	Sylvatic	HLC	1	two_hosts	yes	NOT_COLLECTED
133	Aedes	ADULT	FEMALE	Aedes vittatus	2019-04-17T00:00:00Z	Apr-19	W1	GABON | LOPE NATIONAL PARK	-0.14293	11.6098	Sylvatic	HLC	1	two_hosts	yes	NOT_COLLECTED
134	Mansonia	ADULT	FEMALE	Mansonia uniformis	2019-04-17T00:00:00Z	Apr-19	W1	GABON | LOPE NATIONAL PARK	-0.14293	11.6098	Sylvatic	HLC	1	two_hosts	yes	NOT_COLLECTED
135	Aedes	ADULT	FEMALE	Aedes vittatus	2019-04-17T00:00:00Z	Apr-19	W1	GABON | LOPE NATIONAL PARK	-0.14293	11.6098	Sylvatic	HLC	1	two_hosts	yes	NOT_COLLECTED
136	Aedes	ADULT	FEMALE	Aedes vittatus	2019-04-17T00:00:00Z	Apr-19	W1	GABON | LOPE NATIONAL PARK	-0.14293	11.6098	Sylvatic	HLC	1	two_hosts	yes	NOT_COLLECTED
137	Aedes	ADULT	FEMALE	Aedes hopkinsi group	2019-04-17T00:00:00Z	Apr-19	W1	GABON | LOPE NATIONAL PARK	-0.14293	11.6098	Sylvatic	ABC	0	two_hosts	yes	NOT_COLLECTED
138	Anopheles	ADULT	FEMALE	An. ziemanni	2019-04-16T00:00:00Z	Apr-19	W7	GABON | LOPE NATIONAL PARK	-0.11054	11.6009	Domestic	ABC	0	two_hosts	yes	NOT_COLLECTED
139	Anopheles	ADULT	FEMALE	An. gambiae_complex	2019-04-16T00:00:00Z	Apr-19	W7	GABON | LOPE NATIONAL PARK	-0.11054	11.6009	Domestic	ABC	0	two_hosts	yes	NOT_COLLECTED
140	Anopheles	ADULT	FEMALE	An. ziemanni	2019-04-16T00:00:00Z	Apr-19	W7	GABON | LOPE NATIONAL PARK	-0.11054	11.6009	Domestic	ABC	0	two_hosts	yes	NOT_COLLECTED
141	Anopheles	ADULT	FEMALE	An. coustani	2019-04-16T00:00:00Z	Apr-19	W7	GABON | LOPE NATIONAL PARK	-0.11054	11.6009	Domestic	ABC	0	two_hosts	yes	NOT_COLLECTED
142	Anopheles	ADULT	FEMALE	An. coustani	2019-04-16T00:00:00Z	Apr-19	W7	GABON | LOPE NATIONAL PARK	-0.11054	11.6009	Domestic	ABC	0	two_hosts	yes	NOT_COLLECTED
143	Anopheles	ADULT	FEMALE	An. coustani	2019-04-16T00:00:00Z	Apr-19	W7	GABON | LOPE NATIONAL PARK	-0.11054	11.6009	Domestic	ABC	0	two_hosts	yes	NOT_COLLECTED
144	Anopheles	ADULT	FEMALE	An. funestus	2019-04-15T00:00:00Z	Apr-19	W4	GABON | LOPE NATIONAL PARK	-0.10315	11.6058	Domestic	HLC	1	two_hosts	yes	NOT_COLLECTED
145	Anopheles	ADULT	FEMALE	An. funestus	2019-04-15T00:00:00Z	Apr-19	W4	GABON | LOPE NATIONAL PARK	-0.10315	11.6058	Domestic	HLC	1	two_hosts	yes	NOT_COLLECTED
146	Anopheles	ADULT	FEMALE	An. funestus	2019-04-15T00:00:00Z	Apr-19	W4	GABON | LOPE NATIONAL PARK	-0.10315	11.6058	Domestic	HLC	1	two_hosts	yes	NOT_COLLECTED
147	Anopheles	ADULT	FEMALE	An. funestus	2019-04-15T00:00:00Z	Apr-19	W4	GABON | LOPE NATIONAL PARK	-0.10315	11.6058	Domestic	ABC	0	two_hosts	yes	NOT_COLLECTED
148	Anopheles	ADULT	FEMALE	An. funestus	2019-04-15T00:00:00Z	Apr-19	W4	GABON | LOPE NATIONAL PARK	-0.10315	11.6058	Domestic	HLC	1	two_hosts	yes	NOT_COLLECTED
149	Anopheles	ADULT	FEMALE	An. coluzzii	2019-04-15T00:00:00Z	Apr-19	W4	GABON | LOPE NATIONAL PARK	-0.10315	11.6058	Domestic	HLC	1	two_hosts	yes	NOT_COLLECTED
150	Anopheles	ADULT	FEMALE	An. gambiae_complex	2019-04-15T00:00:00Z	Apr-19	W4	GABON | LOPE NATIONAL PARK	-0.10315	11.6058	Domestic	HLC	1	two_hosts	yes	NOT_COLLECTED
151	Anopheles	ADULT	FEMALE	An. gambiae_complex	2019-04-15T00:00:00Z	Apr-19	W4	GABON | LOPE NATIONAL PARK	-0.10315	11.6058	Domestic	HLC	1	two_hosts	yes	NOT_COLLECTED
152	Anopheles	ADULT	FEMALE	An. gambiae	2019-04-15T00:00:00Z	Apr-19	W4	GABON | LOPE NATIONAL PARK	-0.10315	11.6058	Domestic	HLC	1	two_hosts	yes	NOT_COLLECTED
153	Anopheles	ADULT	FEMALE	An. gambiae_complex	2019-04-15T00:00:00Z	Apr-19	W4	GABON | LOPE NATIONAL PARK	-0.10315	11.6058	Domestic	HLC	1	two_hosts	yes	NOT_COLLECTED
154	Anopheles	ADULT	FEMALE	An. gambiae_complex	2019-04-15T00:00:00Z	Apr-19	W4	GABON | LOPE NATIONAL PARK	-0.10315	11.6058	Domestic	HLC	1	two_hosts	yes	NOT_COLLECTED
155	Anopheles	ADULT	FEMALE	An. coluzzii	2019-04-15T00:00:00Z	Apr-19	W4	GABON | LOPE NATIONAL PARK	-0.10315	11.6058	Domestic	HLC	1	two_hosts	yes	NOT_COLLECTED
156	Anopheles	ADULT	FEMALE	An. coluzzii	2019-04-15T00:00:00Z	Apr-19	W4	GABON | LOPE NATIONAL PARK	-0.10315	11.6058	Domestic	HLC	1	two_hosts	yes	NOT_COLLECTED
157	Anopheles	ADULT	FEMALE	An. maculipalpis	2019-04-15T00:00:00Z	Apr-19	W4	GABON | LOPE NATIONAL PARK	-0.10315	11.6058	Domestic	HLC	1	two_hosts	yes	NOT_COLLECTED
158	Anopheles	ADULT	FEMALE	An. squamosus/cydippis	2019-04-15T00:00:00Z	Apr-19	W4	GABON | LOPE NATIONAL PARK	-0.10315	11.6058	Domestic	HLC	1	two_hosts	yes	NOT_COLLECTED
159	Aedes	ADULT	FEMALE	Aedes vittatus	2019-04-17T00:00:00Z	Apr-19	W1	GABON | LOPE NATIONAL PARK	-0.14293	11.6098	Sylvatic	HLC	1	two_hosts	yes	NOT_COLLECTED
160	Aedes	ADULT	FEMALE	Aedes vittatus	2019-04-17T00:00:00Z	Apr-19	W1	GABON | LOPE NATIONAL PARK	-0.14293	11.6098	Sylvatic	HLC	1	two_hosts	yes	NOT_COLLECTED
161	Aedes	ADULT	FEMALE	Aedes vittatus	2019-04-17T00:00:00Z	Apr-19	W1	GABON | LOPE NATIONAL PARK	-0.14293	11.6098	Sylvatic	HLC	1	two_hosts	yes	NOT_COLLECTED
162	Aedes	ADULT	FEMALE	Aedes vittatus	2019-04-17T00:00:00Z	Apr-19	W1	GABON | LOPE NATIONAL PARK	-0.14293	11.6098	Sylvatic	HLC	1	two_hosts	yes	NOT_COLLECTED
163	Aedes	ADULT	FEMALE	Aedes vittatus	2019-04-17T00:00:00Z	Apr-19	W1	GABON | LOPE NATIONAL PARK	-0.14293	11.6098	Sylvatic	HLC	1	two_hosts	yes	NOT_COLLECTED
164	Aedes	ADULT	FEMALE	Aedes vittatus	2019-04-17T00:00:00Z	Apr-19	W1	GABON | LOPE NATIONAL PARK	-0.14293	11.6098	Sylvatic	HLC	1	two_hosts	yes	NOT_COLLECTED
165	Aedes	ADULT	FEMALE	Aedes vittatus	2019-04-17T00:00:00Z	Apr-19	W1	GABON | LOPE NATIONAL PARK	-0.14293	11.6098	Sylvatic	HLC	1	two_hosts	yes	NOT_COLLECTED
166	Aedes	ADULT	FEMALE	Aedes vittatus	2019-04-17T00:00:00Z	Apr-19	W1	GABON | LOPE NATIONAL PARK	-0.14293	11.6098	Sylvatic	HLC	1	two_hosts	yes	NOT_COLLECTED
167	Aedes	ADULT	FEMALE	Aedes calliginosus	2019-04-17T00:00:00Z	Apr-19	W1	GABON | LOPE NATIONAL PARK	-0.14293	11.6098	Sylvatic	HLC	1	two_hosts	yes	NOT_COLLECTED
168	Aedes	ADULT	FEMALE	Aedes vittatus	2019-04-17T00:00:00Z	Apr-19	W1	GABON | LOPE NATIONAL PARK	-0.14293	11.6098	Sylvatic	HLC	1	two_hosts	yes	NOT_COLLECTED
169	Aedes	ADULT	FEMALE	Aedes vittatus	2019-04-17T00:00:00Z	Apr-19	W1	GABON | LOPE NATIONAL PARK	-0.14293	11.6098	Sylvatic	HLC	1	two_hosts	yes	NOT_COLLECTED
170	Aedes	ADULT	FEMALE	Aedes vittatus	2019-04-17T00:00:00Z	Apr-19	W1	GABON | LOPE NATIONAL PARK	-0.14293	11.6098	Sylvatic	HLC	1	two_hosts	yes	NOT_COLLECTED
171	Aedes	ADULT	FEMALE	Aedes vittatus	2019-04-17T00:00:00Z	Apr-19	W1	GABON | LOPE NATIONAL PARK	-0.14293	11.6098	Sylvatic	HLC	1	two_hosts	yes	NOT_COLLECTED
172	Aedes	ADULT	FEMALE	Aedes vittatus	2019-04-17T00:00:00Z	Apr-19	W1	GABON | LOPE NATIONAL PARK	-0.14293	11.6098	Sylvatic	HLC	1	two_hosts	yes	NOT_COLLECTED
173	Culex	ADULT	FEMALE	Culex annulioris/poicilipes	2019-04-17T00:00:00Z	Apr-19	W1	GABON | LOPE NATIONAL PARK	-0.14293	11.6098	Sylvatic	HLC	1	two_hosts	yes	NOT_COLLECTED
174	Culex	ADULT	FEMALE	Culex annulioris/poicilipes	2019-04-17T00:00:00Z	Apr-19	W1	GABON | LOPE NATIONAL PARK	-0.14293	11.6098	Sylvatic	HLC	1	two_hosts	yes	NOT_COLLECTED
175	Aedes	ADULT	FEMALE	Aedes vittatus	2019-04-17T00:00:00Z	Apr-19	W1	GABON | LOPE NATIONAL PARK	-0.14293	11.6098	Sylvatic	HLC	1	two_hosts	yes	NOT_COLLECTED
176	Culex	ADULT	FEMALE	Culex annulioris/poicilipes	2019-04-17T00:00:00Z	Apr-19	W1	GABON | LOPE NATIONAL PARK	-0.14293	11.6098	Sylvatic	HLC	1	two_hosts	yes	NOT_COLLECTED
177	Aedes	ADULT	FEMALE	Aedes vittatus	2019-04-17T00:00:00Z	Apr-19	W1	GABON | LOPE NATIONAL PARK	-0.14293	11.6098	Sylvatic	HLC	1	two_hosts	yes	NOT_COLLECTED
178	Aedes	ADULT	FEMALE	Aedes vittatus	2019-04-17T00:00:00Z	Apr-19	W1	GABON | LOPE NATIONAL PARK	-0.14293	11.6098	Sylvatic	HLC	1	two_hosts	yes	NOT_COLLECTED
179	Aedes	ADULT	FEMALE	Aedes vittatus	2019-04-17T00:00:00Z	Apr-19	W1	GABON | LOPE NATIONAL PARK	-0.14293	11.6098	Sylvatic	HLC	1	two_hosts	yes	NOT_COLLECTED
180	Aedes	ADULT	FEMALE	Aedes vittatus	2019-04-17T00:00:00Z	Apr-19	W1	GABON | LOPE NATIONAL PARK	-0.14293	11.6098	Sylvatic	HLC	1	two_hosts	yes	NOT_COLLECTED
181	Aedes	ADULT	FEMALE	Aedes vittatus	2019-04-17T00:00:00Z	Apr-19	W1	GABON | LOPE NATIONAL PARK	-0.14293	11.6098	Sylvatic	HLC	1	two_hosts	yes	NOT_COLLECTED
182	Aedes	ADULT	FEMALE	Aedes vittatus	2019-04-17T00:00:00Z	Apr-19	W1	GABON | LOPE NATIONAL PARK	-0.14293	11.6098	Sylvatic	HLC	1	two_hosts	yes	NOT_COLLECTED
183	Aedes	ADULT	FEMALE	Aedes vittatus	2019-04-17T00:00:00Z	Apr-19	W1	GABON | LOPE NATIONAL PARK	-0.14293	11.6098	Sylvatic	HLC	1	two_hosts	yes	NOT_COLLECTED
184	Aedes	ADULT	FEMALE	Aedes vittatus	2019-04-17T00:00:00Z	Apr-19	W1	GABON | LOPE NATIONAL PARK	-0.14293	11.6098	Sylvatic	HLC	1	two_hosts	yes	NOT_COLLECTED
185	Mansonia	ADULT	FEMALE	Mansonia africana	2019-04-17T00:00:00Z	Apr-19	W1	GABON | LOPE NATIONAL PARK	-0.14293	11.6098	Sylvatic	HLC	1	two_hosts	yes	NOT_COLLECTED
186	Aedes	ADULT	FEMALE	Aedes hopkinsi group	2019-04-17T00:00:00Z	Apr-19	W1	GABON | LOPE NATIONAL PARK	-0.14293	11.6098	Sylvatic	HLC	1	two_hosts	yes	NOT_COLLECTED
187	Aedes	ADULT	FEMALE	Aedes vittatus	2019-04-17T00:00:00Z	Apr-19	W1	GABON | LOPE NATIONAL PARK	-0.14293	11.6098	Sylvatic	HLC	1	two_hosts	yes	NOT_COLLECTED
188	Aedes	ADULT	FEMALE	Aedes vittatus	2019-04-17T00:00:00Z	Apr-19	W1	GABON | LOPE NATIONAL PARK	-0.14293	11.6098	Sylvatic	HLC	1	two_hosts	yes	NOT_COLLECTED
189	Culex	ADULT	FEMALE	Culex annulioris/poicilipes	2019-04-17T00:00:00Z	Apr-19	W1	GABON | LOPE NATIONAL PARK	-0.14293	11.6098	Sylvatic	HLC	1	two_hosts	yes	NOT_COLLECTED
190	Aedes	ADULT	FEMALE	Aedes vittatus	2019-04-17T00:00:00Z	Apr-19	W1	GABON | LOPE NATIONAL PARK	-0.14293	11.6098	Sylvatic	HLC	1	two_hosts	yes	NOT_COLLECTED
191	Aedes	ADULT	FEMALE	Aedes vittatus	2019-04-17T00:00:00Z	Apr-19	W1	GABON | LOPE NATIONAL PARK	-0.14293	11.6098	Sylvatic	HLC	1	two_hosts	yes	NOT_COLLECTED
192	Aedes	ADULT	FEMALE	Aedes vittatus	2019-04-17T00:00:00Z	Apr-19	W1	GABON | LOPE NATIONAL PARK	-0.14293	11.6098	Sylvatic	HLC	1	two_hosts	yes	NOT_COLLECTED
193	Culex	ADULT	FEMALE	Culex annulioris/poicilipes	2019-04-17T00:00:00Z	Apr-19	W1	GABON | LOPE NATIONAL PARK	-0.14293	11.6098	Sylvatic	HLC	1	two_hosts	yes	NOT_COLLECTED
194	Aedes	ADULT	FEMALE	Aedes vittatus	2019-04-17T00:00:00Z	Apr-19	W1	GABON | LOPE NATIONAL PARK	-0.14293	11.6098	Sylvatic	HLC	1	two_hosts	yes	NOT_COLLECTED
195	Culex	ADULT	FEMALE	Culex annulioris/poicilipes	2019-04-17T00:00:00Z	Apr-19	W1	GABON | LOPE NATIONAL PARK	-0.14293	11.6098	Sylvatic	HLC	1	two_hosts	yes	NOT_COLLECTED
196	Aedes	ADULT	FEMALE	Aedes hopkinsi group	2019-04-17T00:00:00Z	Apr-19	W1	GABON | LOPE NATIONAL PARK	-0.14293	11.6098	Sylvatic	HLC	1	two_hosts	yes	NOT_COLLECTED
197	Aedes	ADULT	FEMALE	Aedes argenteopunctatus	2019-04-17T00:00:00Z	Apr-19	W1	GABON | LOPE NATIONAL PARK	-0.14293	11.6098	Sylvatic	HLC	1	two_hosts	yes	NOT_COLLECTED
198	Aedes	ADULT	FEMALE	Aedes vittatus	2019-04-17T00:00:00Z	Apr-19	W1	GABON | LOPE NATIONAL PARK	-0.14293	11.6098	Sylvatic	HLC	1	two_hosts	yes	Y
199	Aedes	ADULT	FEMALE	Aedes vittatus	2019-04-17T00:00:00Z	Apr-19	W1	GABON | LOPE NATIONAL PARK	-0.14293	11.6098	Sylvatic	HLC	1	two_hosts	yes	Y
200	Mansonia	ADULT	FEMALE	Mansonia africana	2019-04-17T00:00:00Z	Apr-19	W1	GABON | LOPE NATIONAL PARK	-0.14293	11.6098	Sylvatic	HLC	1	two_hosts	yes	NOT_COLLECTED
201	Anopheles	ADULT	FEMALE	An. coluzzii	2019-04-18T00:00:00Z	Apr-19	W2	GABON | LOPE NATIONAL PARK	-0.18695	11.6107	Sylvatic	HLC	1	two_hosts	yes	NOT_COLLECTED
202	Anopheles	ADULT	FEMALE	An. marshallii	2019-04-18T00:00:00Z	Apr-19	W2	GABON | LOPE NATIONAL PARK	-0.18695	11.6107	Sylvatic	HLC	1	two_hosts	yes	NOT_COLLECTED
203	Anopheles	ADULT	FEMALE	An. hancocki/brohieri	2019-04-18T00:00:00Z	Apr-19	W2	GABON | LOPE NATIONAL PARK	-0.18695	11.6107	Sylvatic	HLC	1	two_hosts	yes	NOT_COLLECTED
204	Aedes	ADULT	FEMALE	Aedes vittatus	2019-04-17T00:00:00Z	Apr-19	W1	GABON | LOPE NATIONAL PARK	-0.14293	11.6098	Sylvatic	HLC	1	two_hosts	yes	Y
205	Aedes	ADULT	FEMALE	Aedes vittatus	2019-04-17T00:00:00Z	Apr-19	W1	GABON | LOPE NATIONAL PARK	-0.14293	11.6098	Sylvatic	ABC	0	two_hosts	yes	Y
206	Aedes	ADULT	FEMALE	Aedes vittatus	2019-04-17T00:00:00Z	Apr-19	W1	GABON | LOPE NATIONAL PARK	-0.14293	11.6098	Sylvatic	ABC	0	two_hosts	yes	Y
207	Aedes	ADULT	FEMALE	Aedes vittatus	2019-04-17T00:00:00Z	Apr-19	W1	GABON | LOPE NATIONAL PARK	-0.14293	11.6098	Sylvatic	ABC	0	two_hosts	yes	Y
208	Aedes	ADULT	FEMALE	Aedes vittatus	2019-04-17T00:00:00Z	Apr-19	W1	GABON | LOPE NATIONAL PARK	-0.14293	11.6098	Sylvatic	ABC	0	two_hosts	yes	Y
209	Aedes	ADULT	FEMALE	Aedes vittatus	2019-04-17T00:00:00Z	Apr-19	W1	GABON | LOPE NATIONAL PARK	-0.14293	11.6098	Sylvatic	ABC	0	two_hosts	yes	Y
210	Aedes	ADULT	FEMALE	Aedes vittatus	2019-04-17T00:00:00Z	Apr-19	W1	GABON | LOPE NATIONAL PARK	-0.14293	11.6098	Sylvatic	ABC	0	two_hosts	yes	Y
211	Aedes	ADULT	FEMALE	Aedes vittatus	2019-04-17T00:00:00Z	Apr-19	W1	GABON | LOPE NATIONAL PARK	-0.14293	11.6098	Sylvatic	ABC	0	two_hosts	yes	NOT_COLLECTED
212	Aedes	ADULT	FEMALE	Aedes vittatus	2019-04-17T00:00:00Z	Apr-19	W1	GABON | LOPE NATIONAL PARK	-0.14293	11.6098	Sylvatic	ABC	0	two_hosts	yes	NOT_COLLECTED
213	Aedes	ADULT	FEMALE	Aedes hopkinsi group	2019-04-17T00:00:00Z	Apr-19	W1	GABON | LOPE NATIONAL PARK	-0.14293	11.6098	Sylvatic	ABC	0	two_hosts	yes	NOT_COLLECTED
214	Aedes	ADULT	FEMALE	Aedes hopkinsi group	2019-04-17T00:00:00Z	Apr-19	W1	GABON | LOPE NATIONAL PARK	-0.14293	11.6098	Sylvatic	ABC	0	two_hosts	yes	Y
215	Aedes	ADULT	FEMALE	Aedes hopkinsi group	2019-04-17T00:00:00Z	Apr-19	W1	GABON | LOPE NATIONAL PARK	-0.14293	11.6098	Sylvatic	ABC	0	two_hosts	yes	NOT_COLLECTED
216	Aedes	ADULT	FEMALE	Aedes hopkinsi group	2019-04-17T00:00:00Z	Apr-19	W1	GABON | LOPE NATIONAL PARK	-0.14293	11.6098	Sylvatic	ABC	0	two_hosts	yes	NOT_COLLECTED
217	Aedes	ADULT	FEMALE	Aedes hopkinsi group	2019-04-17T00:00:00Z	Apr-19	W1	GABON | LOPE NATIONAL PARK	-0.14293	11.6098	Sylvatic	ABC	0	two_hosts	yes	NOT_COLLECTED
218	Aedes	ADULT	FEMALE	Aedes hopkinsi group	2019-04-17T00:00:00Z	Apr-19	W1	GABON | LOPE NATIONAL PARK	-0.14293	11.6098	Sylvatic	ABC	0	two_hosts	yes	Y
219	Aedes	ADULT	FEMALE	Aedes hopkinsi group	2019-04-17T00:00:00Z	Apr-19	W1	GABON | LOPE NATIONAL PARK	-0.14293	11.6098	Sylvatic	ABC	0	two_hosts	yes	NOT_COLLECTED
220	Aedes	ADULT	FEMALE	Aedes hopkinsi group	2019-04-17T00:00:00Z	Apr-19	W1	GABON | LOPE NATIONAL PARK	-0.14293	11.6098	Sylvatic	ABC	0	two_hosts	yes	Y
221	Aedes	ADULT	FEMALE	Aedes hopkinsi group	2019-04-17T00:00:00Z	Apr-19	W1	GABON | LOPE NATIONAL PARK	-0.14293	11.6098	Sylvatic	ABC	0	two_hosts	yes	NOT_COLLECTED
222	Aedes	ADULT	FEMALE	Aedes hopkinsi group	2019-04-17T00:00:00Z	Apr-19	W1	GABON | LOPE NATIONAL PARK	-0.14293	11.6098	Sylvatic	ABC	0	two_hosts	yes	NOT_COLLECTED
223	Aedes	ADULT	FEMALE	Aedes hopkinsi group	2019-04-17T00:00:00Z	Apr-19	W1	GABON | LOPE NATIONAL PARK	-0.14293	11.6098	Sylvatic	ABC	0	two_hosts	yes	NOT_COLLECTED
224	Aedes	ADULT	FEMALE	Aedes vittatus	2019-04-18T00:00:00Z	Apr-19	W2	GABON | LOPE NATIONAL PARK	-0.18695	11.6107	Sylvatic	ABC	0	two_hosts	yes	Y
225	Aedes	ADULT	FEMALE	Aedes vittatus	2019-04-18T00:00:00Z	Apr-19	W2	GABON | LOPE NATIONAL PARK	-0.18695	11.6107	Sylvatic	ABC	0	two_hosts	yes	Y
226	Aedes	ADULT	FEMALE	Aedes vittatus	2019-04-18T00:00:00Z	Apr-19	W2	GABON | LOPE NATIONAL PARK	-0.18695	11.6107	Sylvatic	ABC	0	two_hosts	yes	Y
227	Aedes	ADULT	FEMALE	Aedes vittatus	2019-04-18T00:00:00Z	Apr-19	W2	GABON | LOPE NATIONAL PARK	-0.18695	11.6107	Sylvatic	ABC	0	two_hosts	yes	Y
228	Aedes	ADULT	FEMALE	Aedes vittatus	2019-04-18T00:00:00Z	Apr-19	W2	GABON | LOPE NATIONAL PARK	-0.18695	11.6107	Sylvatic	ABC	0	two_hosts	yes	Y
229	Aedes	ADULT	FEMALE	Aedes vittatus	2019-04-18T00:00:00Z	Apr-19	W2	GABON | LOPE NATIONAL PARK	-0.18695	11.6107	Sylvatic	ABC	0	two_hosts	yes	NOT_COLLECTED
230	Aedes	ADULT	FEMALE	Aedes vittatus	2019-04-18T00:00:00Z	Apr-19	W2	GABON | LOPE NATIONAL PARK	-0.18695	11.6107	Sylvatic	ABC	0	two_hosts	yes	NOT_COLLECTED
231	Aedes	ADULT	FEMALE	Aedes vittatus	2019-04-18T00:00:00Z	Apr-19	W2	GABON | LOPE NATIONAL PARK	-0.18695	11.6107	Sylvatic	ABC	0	two_hosts	yes	NOT_COLLECTED
238	Anopheles	ADULT	FEMALE	An. coustani	2019-04-18T00:00:00Z	Apr-19	W2	GABON | LOPE NATIONAL PARK	-0.18695	11.6107	Sylvatic	ABC	0	two_hosts	yes	NOT_COLLECTED
239	Anopheles	ADULT	FEMALE	An. coustani	2019-04-18T00:00:00Z	Apr-19	W2	GABON | LOPE NATIONAL PARK	-0.18695	11.6107	Sylvatic	ABC	0	two_hosts	yes	NOT_COLLECTED
240	Aedes	ADULT	FEMALE	Aedes vittatus	2019-04-18T00:00:00Z	Apr-19	W2	GABON | LOPE NATIONAL PARK	-0.18695	11.6107	Sylvatic	ABC	0	two_hosts	yes	NOT_COLLECTED
241	Aedes	ADULT	FEMALE	Aedes hopkinsi group	2019-04-18T00:00:00Z	Apr-19	W2	GABON | LOPE NATIONAL PARK	-0.18695	11.6107	Sylvatic	ABC	0	two_hosts	yes	NOT_COLLECTED
242	Anopheles	ADULT	FEMALE	An. funestus	2019-04-17T00:00:00Z	Apr-19	W1	GABON | LOPE NATIONAL PARK	-0.14293	11.6098	Sylvatic	HLC	1	two_hosts	yes	NOT_COLLECTED
243	Anopheles	ADULT	FEMALE	An. fontenillei	2019-04-18T00:00:00Z	Apr-19	W2	GABON | LOPE NATIONAL PARK	-0.18695	11.6107	Sylvatic	HLC	1	two_hosts	yes	NOT_COLLECTED
244	Anopheles	ADULT	FEMALE	An. jebudensis	2019-04-18T00:00:00Z	Apr-19	W2	GABON | LOPE NATIONAL PARK	-0.18695	11.6107	Sylvatic	HLC	1	two_hosts	yes	NOT_COLLECTED
245	Anopheles	ADULT	FEMALE	An. maculipalpis	2019-04-17T00:00:00Z	Apr-19	W1	GABON | LOPE NATIONAL PARK	-0.14293	11.6098	Sylvatic	HLC	1	two_hosts	yes	NOT_COLLECTED
246	Anopheles	ADULT	FEMALE	An. marshallii	2019-04-18T00:00:00Z	Apr-19	W2	GABON | LOPE NATIONAL PARK	-0.18695	11.6107	Sylvatic	HLC	1	two_hosts	yes	NOT_COLLECTED
247	Anopheles	ADULT	FEMALE	An. jebudensis	2019-04-18T00:00:00Z	Apr-19	W2	GABON | LOPE NATIONAL PARK	-0.18695	11.6107	Sylvatic	HLC	1	two_hosts	yes	NOT_COLLECTED
248	Anopheles	ADULT	FEMALE	An. funestus	2019-04-17T00:00:00Z	Apr-19	W1	GABON | LOPE NATIONAL PARK	-0.14293	11.6098	Sylvatic	HLC	1	two_hosts	yes	NOT_COLLECTED
249	Anopheles	ADULT	FEMALE	An. fontenillei	2019-04-18T00:00:00Z	Apr-19	W2	GABON | LOPE NATIONAL PARK	-0.18695	11.6107	Sylvatic	HLC	1	two_hosts	yes	NOT_COLLECTED
250	Anopheles	ADULT	FEMALE	An. coluzzii	2019-04-18T00:00:00Z	Apr-19	W2	GABON | LOPE NATIONAL PARK	-0.18695	11.6107	Sylvatic	HLC	1	two_hosts	yes	NOT_COLLECTED
251	Anopheles	ADULT	FEMALE	An. maculipalpis	2019-04-17T00:00:00Z	Apr-19	W1	GABON | LOPE NATIONAL PARK	-0.14293	11.6098	Sylvatic	HLC	1	two_hosts	yes	NOT_COLLECTED
252	Anopheles	ADULT	FEMALE	An. maculipalpis	2019-04-17T00:00:00Z	Apr-19	W1	GABON | LOPE NATIONAL PARK	-0.14293	11.6098	Sylvatic	HLC	1	two_hosts	yes	NOT_COLLECTED
253	Anopheles	ADULT	FEMALE	An. coustani	2019-04-18T00:00:00Z	Apr-19	W2	GABON | LOPE NATIONAL PARK	-0.18695	11.6107	Sylvatic	HLC	1	two_hosts	yes	NOT_COLLECTED
254	Anopheles	ADULT	FEMALE	An. fontenillei	2019-04-18T00:00:00Z	Apr-19	W2	GABON | LOPE NATIONAL PARK	-0.18695	11.6107	Sylvatic	HLC	1	two_hosts	yes	NOT_COLLECTED
255	Anopheles	ADULT	FEMALE	An. coluzzii	2019-04-18T00:00:00Z	Apr-19	W2	GABON | LOPE NATIONAL PARK	-0.18695	11.6107	Sylvatic	HLC	1	two_hosts	yes	NOT_COLLECTED
256	Anopheles	ADULT	FEMALE	An. maculipalpis	2019-04-17T00:00:00Z	Apr-19	W1	GABON | LOPE NATIONAL PARK	-0.14293	11.6098	Sylvatic	HLC	1	two_hosts	yes	NOT_COLLECTED
257	Anopheles	ADULT	FEMALE	An. maculipalpis	2019-04-17T00:00:00Z	Apr-19	W1	GABON | LOPE NATIONAL PARK	-0.14293	11.6098	Sylvatic	HLC	1	two_hosts	yes	NOT_COLLECTED
258	Anopheles	ADULT	FEMALE	An. maculipalpis	2019-04-17T00:00:00Z	Apr-19	W1	GABON | LOPE NATIONAL PARK	-0.14293	11.6098	Sylvatic	HLC	1	two_hosts	yes	NOT_COLLECTED
259	Anopheles	ADULT	FEMALE	An. maculipalpis	2019-04-17T00:00:00Z	Apr-19	W1	GABON | LOPE NATIONAL PARK	-0.14293	11.6098	Sylvatic	HLC	1	two_hosts	yes	NOT_COLLECTED
260	Anopheles	ADULT	FEMALE	An. maculipalpis	2019-04-17T00:00:00Z	Apr-19	W1	GABON | LOPE NATIONAL PARK	-0.14293	11.6098	Sylvatic	HLC	1	two_hosts	yes	NOT_COLLECTED
261	Anopheles	ADULT	FEMALE	An. maculipalpis	2019-04-17T00:00:00Z	Apr-19	W1	GABON | LOPE NATIONAL PARK	-0.14293	11.6098	Sylvatic	HLC	1	two_hosts	yes	NOT_COLLECTED
262	Anopheles	ADULT	FEMALE	An. maculipalpis	2019-04-17T00:00:00Z	Apr-19	W1	GABON | LOPE NATIONAL PARK	-0.14293	11.6098	Sylvatic	HLC	1	two_hosts	yes	NOT_COLLECTED
263	Anopheles	ADULT	FEMALE	An. maculipalpis	2019-04-17T00:00:00Z	Apr-19	W1	GABON | LOPE NATIONAL PARK	-0.14293	11.6098	Sylvatic	HLC	1	two_hosts	yes	NOT_COLLECTED
264	Anopheles	ADULT	FEMALE	An. maculipalpis	2019-04-17T00:00:00Z	Apr-19	W1	GABON | LOPE NATIONAL PARK	-0.14293	11.6098	Sylvatic	HLC	1	two_hosts	yes	NOT_COLLECTED
265	Anopheles	ADULT	FEMALE	An. maculipalpis	2019-04-17T00:00:00Z	Apr-19	W1	GABON | LOPE NATIONAL PARK	-0.14293	11.6098	Sylvatic	HLC	1	two_hosts	yes	NOT_COLLECTED
266	Anopheles	ADULT	FEMALE	An. maculipalpis	2019-04-18T00:00:00Z	Apr-19	W2	GABON | LOPE NATIONAL PARK	-0.18695	11.6107	Sylvatic	HLC	1	two_hosts	yes	NOT_COLLECTED
267	Anopheles	ADULT	FEMALE	An. maculipalpis	2019-04-18T00:00:00Z	Apr-19	W2	GABON | LOPE NATIONAL PARK	-0.18695	11.6107	Sylvatic	HLC	1	two_hosts	yes	NOT_COLLECTED
268	Anopheles	ADULT	FEMALE	An. maculipalpis	2019-04-18T00:00:00Z	Apr-19	W2	GABON | LOPE NATIONAL PARK	-0.18695	11.6107	Sylvatic	HLC	1	two_hosts	yes	NOT_COLLECTED
269	Anopheles	ADULT	FEMALE	An. maculipalpis	2019-04-18T00:00:00Z	Apr-19	W2	GABON | LOPE NATIONAL PARK	-0.18695	11.6107	Sylvatic	HLC	1	two_hosts	yes	NOT_COLLECTED
270	Anopheles	ADULT	FEMALE	An. maculipalpis	2019-04-18T00:00:00Z	Apr-19	W2	GABON | LOPE NATIONAL PARK	-0.18695	11.6107	Sylvatic	HLC	1	two_hosts	yes	NOT_COLLECTED
271	Anopheles	ADULT	FEMALE	An. maculipalpis	2019-04-18T00:00:00Z	Apr-19	W2	GABON | LOPE NATIONAL PARK	-0.18695	11.6107	Sylvatic	HLC	1	two_hosts	yes	NOT_COLLECTED
272	Anopheles	ADULT	FEMALE	An. maculipalpis	2019-04-18T00:00:00Z	Apr-19	W2	GABON | LOPE NATIONAL PARK	-0.18695	11.6107	Sylvatic	HLC	1	two_hosts	yes	NOT_COLLECTED
273	Anopheles	ADULT	FEMALE	An. maculipalpis	2019-04-18T00:00:00Z	Apr-19	W2	GABON | LOPE NATIONAL PARK	-0.18695	11.6107	Sylvatic	HLC	1	two_hosts	yes	NOT_COLLECTED
274	Anopheles	ADULT	FEMALE	An. maculipalpis	2019-04-18T00:00:00Z	Apr-19	W2	GABON | LOPE NATIONAL PARK	-0.18695	11.6107	Sylvatic	HLC	1	two_hosts	yes	NOT_COLLECTED
275	Anopheles	ADULT	FEMALE	An. maculipalpis	2019-04-18T00:00:00Z	Apr-19	W2	GABON | LOPE NATIONAL PARK	-0.18695	11.6107	Sylvatic	HLC	1	two_hosts	yes	NOT_COLLECTED
276	Anopheles	ADULT	FEMALE	An. funestus	2019-04-17T00:00:00Z	Apr-19	W1	GABON | LOPE NATIONAL PARK	-0.14293	11.6098	Sylvatic	HLC	1	two_hosts	yes	NOT_COLLECTED
277	Anopheles	ADULT	FEMALE	An. funestus	2019-04-17T00:00:00Z	Apr-19	W1	GABON | LOPE NATIONAL PARK	-0.14293	11.6098	Sylvatic	HLC	1	two_hosts	yes	NOT_COLLECTED
278	Anopheles	ADULT	FEMALE	An. funestus	2019-04-17T00:00:00Z	Apr-19	W1	GABON | LOPE NATIONAL PARK	-0.14293	11.6098	Sylvatic	HLC	1	two_hosts	yes	NOT_COLLECTED
279	Anopheles	ADULT	FEMALE	An. marshallii	2019-04-18T00:00:00Z	Apr-19	W2	GABON | LOPE NATIONAL PARK	-0.18695	11.6107	Sylvatic	HLC	1	two_hosts	yes	NOT_COLLECTED
280	Anopheles	ADULT	FEMALE	An. funestus	2019-04-17T00:00:00Z	Apr-19	W1	GABON | LOPE NATIONAL PARK	-0.14293	11.6098	Sylvatic	HLC	1	two_hosts	yes	NOT_COLLECTED
281	Anopheles	ADULT	FEMALE	An. funestus	2019-04-17T00:00:00Z	Apr-19	W1	GABON | LOPE NATIONAL PARK	-0.14293	11.6098	Sylvatic	HLC	1	two_hosts	yes	NOT_COLLECTED
282	Anopheles	ADULT	FEMALE	An. coustani	2019-04-18T00:00:00Z	Apr-19	W2	GABON | LOPE NATIONAL PARK	-0.18695	11.6107	Sylvatic	HLC	1	two_hosts	yes	NOT_COLLECTED
283	Anopheles	ADULT	FEMALE	An. coluzzii	2019-04-17T00:00:00Z	Apr-19	W1	GABON | LOPE NATIONAL PARK	-0.14293	11.6098	Sylvatic	HLC	1	two_hosts	yes	NOT_COLLECTED
284	Anopheles	ADULT	FEMALE	An. coluzzii	2019-04-17T00:00:00Z	Apr-19	W1	GABON | LOPE NATIONAL PARK	-0.14293	11.6098	Sylvatic	HLC	1	two_hosts	yes	NOT_COLLECTED
285	Anopheles	ADULT	FEMALE	An. gambiae	2019-04-17T00:00:00Z	Apr-19	W1	GABON | LOPE NATIONAL PARK	-0.14293	11.6098	Sylvatic	HLC	1	two_hosts	yes	NOT_COLLECTED
286	Anopheles	ADULT	FEMALE	An. funestus	2019-04-17T00:00:00Z	Apr-19	W1	GABON | LOPE NATIONAL PARK	-0.14293	11.6098	Sylvatic	HLC	1	two_hosts	yes	NOT_COLLECTED
287	Anopheles	ADULT	FEMALE	An. coluzzii	2019-04-17T00:00:00Z	Apr-19	W1	GABON | LOPE NATIONAL PARK	-0.14293	11.6098	Sylvatic	HLC	1	two_hosts	yes	NOT_COLLECTED
288	Anopheles	ADULT	FEMALE	An. coluzzii	2019-04-17T00:00:00Z	Apr-19	W1	GABON | LOPE NATIONAL PARK	-0.14293	11.6098	Sylvatic	HLC	1	two_hosts	yes	NOT_COLLECTED
289	Anopheles	ADULT	FEMALE	An. gambiae_complex	2019-04-17T00:00:00Z	Apr-19	W1	GABON | LOPE NATIONAL PARK	-0.14293	11.6098	Sylvatic	HLC	1	two_hosts	yes	NOT_COLLECTED
290	Anopheles	ADULT	FEMALE	An. marshallii	2019-04-18T00:00:00Z	Apr-19	W2	GABON | LOPE NATIONAL PARK	-0.18695	11.6107	Sylvatic	HLC	1	two_hosts	yes	NOT_COLLECTED
291	Anopheles	ADULT	FEMALE	An. funestus	2019-04-17T00:00:00Z	Apr-19	W1	GABON | LOPE NATIONAL PARK	-0.14293	11.6098	Sylvatic	HLC	1	two_hosts	yes	NOT_COLLECTED
292	Anopheles	ADULT	FEMALE	An. funestus	2019-04-17T00:00:00Z	Apr-19	W1	GABON | LOPE NATIONAL PARK	-0.14293	11.6098	Sylvatic	HLC	1	two_hosts	yes	NOT_COLLECTED
293	Anopheles	ADULT	FEMALE	An. funestus	2019-04-17T00:00:00Z	Apr-19	W1	GABON | LOPE NATIONAL PARK	-0.14293	11.6098	Sylvatic	HLC	1	two_hosts	yes	NOT_COLLECTED
294	Anopheles	ADULT	FEMALE	An. funestus	2019-04-18T00:00:00Z	Apr-19	W2	GABON | LOPE NATIONAL PARK	-0.18695	11.6107	Sylvatic	HLC	1	two_hosts	yes	NOT_COLLECTED
295	Anopheles	ADULT	FEMALE	An. funestus	2019-04-18T00:00:00Z	Apr-19	W2	GABON | LOPE NATIONAL PARK	-0.18695	11.6107	Sylvatic	HLC	1	two_hosts	yes	NOT_COLLECTED
296	Anopheles	ADULT	FEMALE	An. coustani	2019-04-18T00:00:00Z	Apr-19	W2	GABON | LOPE NATIONAL PARK	-0.18695	11.6107	Sylvatic	HLC	1	two_hosts	yes	NOT_COLLECTED
297	Anopheles	ADULT	FEMALE	An. funestus	2019-04-18T00:00:00Z	Apr-19	W2	GABON | LOPE NATIONAL PARK	-0.18695	11.6107	Sylvatic	HLC	1	two_hosts	yes	NOT_COLLECTED
298	Anopheles	ADULT	FEMALE	An. marshallii	2019-04-18T00:00:00Z	Apr-19	W2	GABON | LOPE NATIONAL PARK	-0.18695	11.6107	Sylvatic	HLC	1	two_hosts	yes	NOT_COLLECTED
299	Anopheles	ADULT	FEMALE	An. funestus	2019-04-18T00:00:00Z	Apr-19	W2	GABON | LOPE NATIONAL PARK	-0.18695	11.6107	Sylvatic	HLC	1	two_hosts	yes	NOT_COLLECTED
300	Anopheles	ADULT	FEMALE	An. marshallii	2019-04-18T00:00:00Z	Apr-19	W2	GABON | LOPE NATIONAL PARK	-0.18695	11.6107	Sylvatic	HLC	1	two_hosts	yes	NOT_COLLECTED
301	Anopheles	ADULT	FEMALE	An. coluzzii	2019-04-17T00:00:00Z	Apr-19	W1	GABON | LOPE NATIONAL PARK	-0.14293	11.6098	Sylvatic	HLC	1	two_hosts	yes	NOT_COLLECTED
302	Aedes	ADULT	FEMALE	Aedes vittatus	2019-04-18T00:00:00Z	Apr-19	W2	GABON | LOPE NATIONAL PARK	-0.18695	11.6107	Sylvatic	HLC	1	two_hosts	yes	NOT_COLLECTED
303	Mansonia	ADULT	FEMALE	Mansonia africana	2019-04-20T00:00:00Z	Apr-19	W4	GABON | LOPE NATIONAL PARK	-0.10315	11.6058	Domestic	HLC	1	two_hosts	yes	NOT_COLLECTED
304	Aedes	ADULT	FEMALE	Aedes vittatus	2019-04-20T00:00:00Z	Apr-19	W4	GABON | LOPE NATIONAL PARK	-0.10315	11.6058	Domestic	HLC	1	two_hosts	yes	NOT_COLLECTED
305	Aedes	ADULT	FEMALE	Aedes vittatus	2019-04-20T00:00:00Z	Apr-19	W4	GABON | LOPE NATIONAL PARK	-0.10315	11.6058	Domestic	HLC	1	two_hosts	yes	NOT_COLLECTED
306	Aedes	ADULT	FEMALE	Aedes aegypti	2019-04-20T00:00:00Z	Apr-19	W4	GABON | LOPE NATIONAL PARK	-0.10315	11.6058	Domestic	HLC	1	two_hosts	yes	NOT_COLLECTED
307	Aedes	ADULT	FEMALE	Aedes cumminsi	2019-04-20T00:00:00Z	Apr-19	W4	GABON | LOPE NATIONAL PARK	-0.10315	11.6058	Domestic	HLC	1	two_hosts	yes	NOT_COLLECTED
308	Aedes	ADULT	FEMALE	Aedes vittatus	2019-04-20T00:00:00Z	Apr-19	W4	GABON | LOPE NATIONAL PARK	-0.10315	11.6058	Domestic	HLC	1	two_hosts	yes	NOT_COLLECTED
309	Aedes	ADULT	FEMALE	Aedes vittatus	2019-04-20T00:00:00Z	Apr-19	W4	GABON | LOPE NATIONAL PARK	-0.10315	11.6058	Domestic	HLC	1	two_hosts	yes	NOT_COLLECTED
310	Aedes	ADULT	FEMALE	Aedes vittatus	2019-04-20T00:00:00Z	Apr-19	W4	GABON | LOPE NATIONAL PARK	-0.10315	11.6058	Domestic	HLC	1	two_hosts	yes	NOT_COLLECTED
311	Aedes	ADULT	FEMALE	Aedes cumminsi	2019-04-20T00:00:00Z	Apr-19	W4	GABON | LOPE NATIONAL PARK	-0.10315	11.6058	Domestic	HLC	1	two_hosts	yes	NOT_COLLECTED
312	Aedes	ADULT	FEMALE	Aedes vittatus	2019-04-20T00:00:00Z	Apr-19	W4	GABON | LOPE NATIONAL PARK	-0.10315	11.6058	Domestic	HLC	1	two_hosts	yes	NOT_COLLECTED
313	Mansonia	ADULT	FEMALE	Mansonia uniformis	2019-04-20T00:00:00Z	Apr-19	W4	GABON | LOPE NATIONAL PARK	-0.10315	11.6058	Domestic	HLC	1	two_hosts	yes	NOT_COLLECTED
314	Aedes	ADULT	FEMALE	Aedes cumminsi	2019-04-20T00:00:00Z	Apr-19	W4	GABON | LOPE NATIONAL PARK	-0.10315	11.6058	Domestic	HLC	1	two_hosts	yes	NOT_COLLECTED
315	Coquillettidia	ADULT	FEMALE	Coquiletidia cristata	2019-04-20T00:00:00Z	Apr-19	W4	GABON | LOPE NATIONAL PARK	-0.10315	11.6058	Domestic	HLC	1	two_hosts	yes	NOT_COLLECTED
316	Mansonia	ADULT	FEMALE	Mansonia uniformis	2019-04-20T00:00:00Z	Apr-19	W4	GABON | LOPE NATIONAL PARK	-0.10315	11.6058	Domestic	HLC	1	two_hosts	yes	NOT_COLLECTED
317	Aedes	ADULT	FEMALE	Aedes argenteopunctatus	2019-04-20T00:00:00Z	Apr-19	W4	GABON | LOPE NATIONAL PARK	-0.10315	11.6058	Domestic	HLC	1	two_hosts	yes	NOT_COLLECTED
318	Aedes	ADULT	FEMALE	Aedes vittatus	2019-04-20T00:00:00Z	Apr-19	W4	GABON | LOPE NATIONAL PARK	-0.10315	11.6058	Domestic	HLC	1	two_hosts	yes	NOT_COLLECTED
319	Aedes	ADULT	FEMALE	Aedes vittatus	2019-04-20T00:00:00Z	Apr-19	W4	GABON | LOPE NATIONAL PARK	-0.10315	11.6058	Domestic	HLC	1	two_hosts	yes	NOT_COLLECTED
320	Aedes	ADULT	FEMALE	Aedes hopkinsi group	2019-04-20T00:00:00Z	Apr-19	W4	GABON | LOPE NATIONAL PARK	-0.10315	11.6058	Domestic	HLC	1	two_hosts	yes	NOT_COLLECTED
321	Aedes	ADULT	FEMALE	Aedes vittatus	2019-04-20T00:00:00Z	Apr-19	W4	GABON | LOPE NATIONAL PARK	-0.10315	11.6058	Domestic	HLC	1	two_hosts	yes	NOT_COLLECTED
322	Coquillettidia	ADULT	FEMALE	Coquiletidia cristata	2019-04-20T00:00:00Z	Apr-19	W4	GABON | LOPE NATIONAL PARK	-0.10315	11.6058	Domestic	HLC	1	two_hosts	yes	NOT_COLLECTED
323	Mansonia	ADULT	FEMALE	Mansonia africana	2019-04-20T00:00:00Z	Apr-19	W4	GABON | LOPE NATIONAL PARK	-0.10315	11.6058	Domestic	HLC	1	two_hosts	yes	NOT_COLLECTED
324	Mansonia	ADULT	FEMALE	Mansonia uniformis	2019-04-20T00:00:00Z	Apr-19	W4	GABON | LOPE NATIONAL PARK	-0.10315	11.6058	Domestic	HLC	1	two_hosts	yes	NOT_COLLECTED
325	Mansonia	ADULT	FEMALE	Mansonia uniformis	2019-04-20T00:00:00Z	Apr-19	W4	GABON | LOPE NATIONAL PARK	-0.10315	11.6058	Domestic	HLC	1	two_hosts	yes	NOT_COLLECTED
326	Mansonia	ADULT	FEMALE	Mansonia africana	2019-04-20T00:00:00Z	Apr-19	W4	GABON | LOPE NATIONAL PARK	-0.10315	11.6058	Domestic	HLC	1	two_hosts	yes	NOT_COLLECTED
327	Mansonia	ADULT	FEMALE	Mansonia uniformis	2019-04-20T00:00:00Z	Apr-19	W4	GABON | LOPE NATIONAL PARK	-0.10315	11.6058	Domestic	HLC	1	two_hosts	yes	NOT_COLLECTED
328	Mansonia	ADULT	FEMALE	Mansonia africana	2019-04-20T00:00:00Z	Apr-19	W4	GABON | LOPE NATIONAL PARK	-0.10315	11.6058	Domestic	HLC	1	two_hosts	yes	NOT_COLLECTED
329	Aedes	ADULT	FEMALE	Aedes albopictus	2019-04-20T00:00:00Z	Apr-19	W4	GABON | LOPE NATIONAL PARK	-0.10315	11.6058	Domestic	HLC	1	two_hosts	yes	NOT_COLLECTED
330	Mansonia	ADULT	FEMALE	Mansonia africana	2019-04-20T00:00:00Z	Apr-19	W4	GABON | LOPE NATIONAL PARK	-0.10315	11.6058	Domestic	HLC	1	two_hosts	yes	NOT_COLLECTED
331	Mansonia	ADULT	FEMALE	Mansonia uniformis	2019-04-20T00:00:00Z	Apr-19	W4	GABON | LOPE NATIONAL PARK	-0.10315	11.6058	Domestic	HLC	1	two_hosts	yes	NOT_COLLECTED
332	Mansonia	ADULT	FEMALE	Mansonia uniformis	2019-04-20T00:00:00Z	Apr-19	W4	GABON | LOPE NATIONAL PARK	-0.10315	11.6058	Domestic	HLC	1	two_hosts	yes	NOT_COLLECTED
333	Mansonia	ADULT	FEMALE	Mansonia uniformis	2019-04-20T00:00:00Z	Apr-19	W4	GABON | LOPE NATIONAL PARK	-0.10315	11.6058	Domestic	HLC	1	two_hosts	yes	NOT_COLLECTED
334	Mansonia	ADULT	FEMALE	Mansonia africana	2019-04-20T00:00:00Z	Apr-19	W4	GABON | LOPE NATIONAL PARK	-0.10315	11.6058	Domestic	HLC	1	two_hosts	yes	NOT_COLLECTED
335	Mansonia	ADULT	FEMALE	Mansonia uniformis	2019-04-20T00:00:00Z	Apr-19	W4	GABON | LOPE NATIONAL PARK	-0.10315	11.6058	Domestic	HLC	1	two_hosts	yes	NOT_COLLECTED
336	Aedes	ADULT	FEMALE	Aedes cumminsi	2019-04-20T00:00:00Z	Apr-19	W4	GABON | LOPE NATIONAL PARK	-0.10315	11.6058	Domestic	HLC	1	two_hosts	yes	NOT_COLLECTED
337	Mansonia	ADULT	FEMALE	Mansonia africana	2019-04-20T00:00:00Z	Apr-19	W4	GABON | LOPE NATIONAL PARK	-0.10315	11.6058	Domestic	HLC	1	two_hosts	yes	NOT_COLLECTED
338	Mansonia	ADULT	FEMALE	Mansonia uniformis	2019-04-20T00:00:00Z	Apr-19	W4	GABON | LOPE NATIONAL PARK	-0.10315	11.6058	Domestic	HLC	1	two_hosts	yes	NOT_COLLECTED
339	Mansonia	ADULT	FEMALE	Mansonia uniformis	2019-04-20T00:00:00Z	Apr-19	W4	GABON | LOPE NATIONAL PARK	-0.10315	11.6058	Domestic	HLC	1	two_hosts	yes	NOT_COLLECTED
340	Mansonia	ADULT	FEMALE	Mansonia uniformis	2019-04-20T00:00:00Z	Apr-19	W4	GABON | LOPE NATIONAL PARK	-0.10315	11.6058	Domestic	HLC	1	two_hosts	yes	NOT_COLLECTED
341	Aedes	ADULT	FEMALE	Aedes jamoti/palpalis	2019-04-20T00:00:00Z	Apr-19	W4	GABON | LOPE NATIONAL PARK	-0.10315	11.6058	Domestic	HLC	1	two_hosts	yes	NOT_COLLECTED
342	Culex	ADULT	FEMALE	Culex quinquefasciatus	2019-04-20T00:00:00Z	Apr-19	W4	GABON | LOPE NATIONAL PARK	-0.10315	11.6058	Domestic	HLC	1	two_hosts	yes	NOT_COLLECTED
343	Culex	ADULT	FEMALE	Culex quinquefasciatus	2019-04-20T00:00:00Z	Apr-19	W4	GABON | LOPE NATIONAL PARK	-0.10315	11.6058	Domestic	HLC	1	two_hosts	yes	NOT_COLLECTED
344	Culex	ADULT	FEMALE	Culex quinquefasciatus	2019-04-20T00:00:00Z	Apr-19	W4	GABON | LOPE NATIONAL PARK	-0.10315	11.6058	Domestic	HLC	1	two_hosts	yes	NOT_COLLECTED
345	Culex	ADULT	FEMALE	Culex quinquefasciatus	2019-04-20T00:00:00Z	Apr-19	W4	GABON | LOPE NATIONAL PARK	-0.10315	11.6058	Domestic	HLC	1	two_hosts	yes	NOT_COLLECTED
346	Culex	ADULT	FEMALE	Culex quinquefasciatus	2019-04-20T00:00:00Z	Apr-19	W4	GABON | LOPE NATIONAL PARK	-0.10315	11.6058	Domestic	HLC	1	two_hosts	yes	NOT_COLLECTED
347	Culex	ADULT	FEMALE	Culex quinquefasciatus	2019-04-20T00:00:00Z	Apr-19	W4	GABON | LOPE NATIONAL PARK	-0.10315	11.6058	Domestic	HLC	1	two_hosts	yes	NOT_COLLECTED
348	Culex	ADULT	FEMALE	Culex quinquefasciatus	2019-04-20T00:00:00Z	Apr-19	W4	GABON | LOPE NATIONAL PARK	-0.10315	11.6058	Domestic	HLC	1	two_hosts	yes	NOT_COLLECTED
349	Anopheles	ADULT	FEMALE	An. funestus	2019-04-17T00:00:00Z	Apr-19	W1	GABON | LOPE NATIONAL PARK	-0.14293	11.6098	Sylvatic	HLC	1	two_hosts	yes	NOT_COLLECTED
350	Anopheles	ADULT	FEMALE	An. funestus	2019-04-17T00:00:00Z	Apr-19	W1	GABON | LOPE NATIONAL PARK	-0.14293	11.6098	Sylvatic	HLC	1	two_hosts	yes	NOT_COLLECTED
351	Anopheles	ADULT	FEMALE	An. funestus	2019-04-17T00:00:00Z	Apr-19	W1	GABON | LOPE NATIONAL PARK	-0.14293	11.6098	Sylvatic	HLC	1	two_hosts	yes	NOT_COLLECTED
352	Anopheles	ADULT	FEMALE	An. funestus	2019-04-17T00:00:00Z	Apr-19	W1	GABON | LOPE NATIONAL PARK	-0.14293	11.6098	Sylvatic	HLC	1	two_hosts	yes	NOT_COLLECTED
353	Anopheles	ADULT	FEMALE	An. funestus	2019-04-17T00:00:00Z	Apr-19	W1	GABON | LOPE NATIONAL PARK	-0.14293	11.6098	Sylvatic	HLC	1	two_hosts	yes	NOT_COLLECTED
354	Anopheles	ADULT	FEMALE	An. fontenillei	2019-04-18T00:00:00Z	Apr-19	W2	GABON | LOPE NATIONAL PARK	-0.18695	11.6107	Sylvatic	HLC	1	two_hosts	yes	NOT_COLLECTED
355	Anopheles	ADULT	FEMALE	An. marshallii	2019-04-18T00:00:00Z	Apr-19	W2	GABON | LOPE NATIONAL PARK	-0.18695	11.6107	Sylvatic	HLC	1	two_hosts	yes	NOT_COLLECTED
356	Anopheles	ADULT	FEMALE	An. marshallii	2019-04-18T00:00:00Z	Apr-19	W2	GABON | LOPE NATIONAL PARK	-0.18695	11.6107	Sylvatic	HLC	1	two_hosts	yes	NOT_COLLECTED
357	Anopheles	ADULT	FEMALE	An. marshallii	2019-04-18T00:00:00Z	Apr-19	W2	GABON | LOPE NATIONAL PARK	-0.18695	11.6107	Sylvatic	HLC	1	two_hosts	yes	Y	Homo sapiens
358	Anopheles	ADULT	FEMALE	An. funestus	2019-04-18T00:00:00Z	Apr-19	W2	GABON | LOPE NATIONAL PARK	-0.18695	11.6107	Sylvatic	HLC	1	two_hosts	yes	NOT_COLLECTED
359	Anopheles	ADULT	FEMALE	An. marshallii	2019-04-18T00:00:00Z	Apr-19	W2	GABON | LOPE NATIONAL PARK	-0.18695	11.6107	Sylvatic	HLC	1	two_hosts	yes	NOT_COLLECTED
360	Anopheles	ADULT	FEMALE	An. maculipalpis	2019-04-18T00:00:00Z	Apr-19	W2	GABON | LOPE NATIONAL PARK	-0.18695	11.6107	Sylvatic	HLC	1	two_hosts	yes	NOT_COLLECTED
361	Anopheles	ADULT	FEMALE	An. coustani	2019-04-17T00:00:00Z	Apr-19	W1	GABON | LOPE NATIONAL PARK	-0.14293	11.6098	Sylvatic	ABC	0	two_hosts	yes	NOT_COLLECTED
362	Anopheles	ADULT	FEMALE	An. maculipalpis	2019-04-17T00:00:00Z	Apr-19	W1	GABON | LOPE NATIONAL PARK	-0.14293	11.6098	Sylvatic	ABC	0	two_hosts	yes	NOT_COLLECTED
363	Anopheles	ADULT	FEMALE	An. coustani	2019-04-17T00:00:00Z	Apr-19	W1	GABON | LOPE NATIONAL PARK	-0.14293	11.6098	Sylvatic	ABC	0	two_hosts	yes	NOT_COLLECTED
364	Anopheles	ADULT	FEMALE	An. coustani	2019-04-17T00:00:00Z	Apr-19	W1	GABON | LOPE NATIONAL PARK	-0.14293	11.6098	Sylvatic	ABC	0	two_hosts	yes	NOT_COLLECTED
365	Anopheles	ADULT	FEMALE	An. funestus	2019-04-17T00:00:00Z	Apr-19	W1	GABON | LOPE NATIONAL PARK	-0.14293	11.6098	Sylvatic	HLC	1	two_hosts	yes	NOT_COLLECTED
366	Anopheles	ADULT	FEMALE	An. funestus	2019-04-17T00:00:00Z	Apr-19	W1	GABON | LOPE NATIONAL PARK	-0.14293	11.6098	Sylvatic	HLC	1	two_hosts	yes	NOT_COLLECTED
367	Anopheles	ADULT	FEMALE	An. funestus	2019-04-17T00:00:00Z	Apr-19	W1	GABON | LOPE NATIONAL PARK	-0.14293	11.6098	Sylvatic	HLC	1	two_hosts	yes	NOT_COLLECTED
368	Anopheles	ADULT	FEMALE	An. funestus	2019-04-17T00:00:00Z	Apr-19	W1	GABON | LOPE NATIONAL PARK	-0.14293	11.6098	Sylvatic	HLC	1	two_hosts	yes	NOT_COLLECTED
369	Anopheles	ADULT	FEMALE	An. funestus	2019-04-17T00:00:00Z	Apr-19	W1	GABON | LOPE NATIONAL PARK	-0.14293	11.6098	Sylvatic	HLC	1	two_hosts	yes	NOT_COLLECTED
370	Anopheles	ADULT	FEMALE	An. funestus	2019-04-17T00:00:00Z	Apr-19	W1	GABON | LOPE NATIONAL PARK	-0.14293	11.6098	Sylvatic	HLC	1	two_hosts	yes	NOT_COLLECTED
371	Anopheles	ADULT	FEMALE	An. funestus	2019-04-17T00:00:00Z	Apr-19	W1	GABON | LOPE NATIONAL PARK	-0.14293	11.6098	Sylvatic	HLC	1	two_hosts	yes	NOT_COLLECTED
372	Anopheles	ADULT	FEMALE	An. funestus	2019-04-17T00:00:00Z	Apr-19	W1	GABON | LOPE NATIONAL PARK	-0.14293	11.6098	Sylvatic	HLC	1	two_hosts	yes	NOT_COLLECTED
373	Anopheles	ADULT	FEMALE	An. maculipalpis	2019-04-17T00:00:00Z	Apr-19	W1	GABON | LOPE NATIONAL PARK	-0.14293	11.6098	Sylvatic	HLC	1	two_hosts	yes	NOT_COLLECTED
374	Anopheles	ADULT	FEMALE	An. maculipalpis	2019-04-17T00:00:00Z	Apr-19	W1	GABON | LOPE NATIONAL PARK	-0.14293	11.6098	Sylvatic	HLC	1	two_hosts	yes	NOT_COLLECTED
375	Anopheles	ADULT	FEMALE	An. maculipalpis	2019-04-17T00:00:00Z	Apr-19	W1	GABON | LOPE NATIONAL PARK	-0.14293	11.6098	Sylvatic	HLC	1	two_hosts	yes	NOT_COLLECTED
376	Anopheles	ADULT	FEMALE	An. gambiae_complex	2019-04-17T00:00:00Z	Apr-19	W1	GABON | LOPE NATIONAL PARK	-0.14293	11.6098	Sylvatic	HLC	1	two_hosts	yes	NOT_COLLECTED
377	Anopheles	ADULT	FEMALE	An. gambiae_complex	2019-04-17T00:00:00Z	Apr-19	W1	GABON | LOPE NATIONAL PARK	-0.14293	11.6098	Sylvatic	HLC	1	two_hosts	yes	NOT_COLLECTED
378	Anopheles	ADULT	FEMALE	An. gambiae_complex	2019-04-17T00:00:00Z	Apr-19	W1	GABON | LOPE NATIONAL PARK	-0.14293	11.6098	Sylvatic	HLC	1	two_hosts	yes	NOT_COLLECTED
379	Anopheles	ADULT	FEMALE	An. coluzzii	2019-04-17T00:00:00Z	Apr-19	W1	GABON | LOPE NATIONAL PARK	-0.14293	11.6098	Sylvatic	HLC	1	two_hosts	yes	NOT_COLLECTED
380	Anopheles	ADULT	FEMALE	An. gambiae_complex	2019-04-17T00:00:00Z	Apr-19	W1	GABON | LOPE NATIONAL PARK	-0.14293	11.6098	Sylvatic	HLC	1	two_hosts	yes	NOT_COLLECTED
381	Anopheles	ADULT	FEMALE	An. funestus	2019-04-17T00:00:00Z	Apr-19	W1	GABON | LOPE NATIONAL PARK	-0.14293	11.6098	Sylvatic	HLC	1	two_hosts	yes	NOT_COLLECTED
382	Anopheles	ADULT	FEMALE	An. funestus	2019-04-17T00:00:00Z	Apr-19	W1	GABON | LOPE NATIONAL PARK	-0.14293	11.6098	Sylvatic	HLC	1	two_hosts	yes	NOT_COLLECTED
383	Anopheles	ADULT	FEMALE	An. funestus	2019-04-17T00:00:00Z	Apr-19	W1	GABON | LOPE NATIONAL PARK	-0.14293	11.6098	Sylvatic	HLC	1	two_hosts	yes	NOT_COLLECTED
384	Anopheles	ADULT	FEMALE	An. funestus	2019-04-17T00:00:00Z	Apr-19	W1	GABON | LOPE NATIONAL PARK	-0.14293	11.6098	Sylvatic	HLC	1	two_hosts	yes	NOT_COLLECTED
385	Anopheles	ADULT	FEMALE	An. funestus	2019-04-17T00:00:00Z	Apr-19	W1	GABON | LOPE NATIONAL PARK	-0.14293	11.6098	Sylvatic	HLC	1	two_hosts	yes	NOT_COLLECTED
386	Anopheles	ADULT	FEMALE	An. funestus	2019-04-17T00:00:00Z	Apr-19	W1	GABON | LOPE NATIONAL PARK	-0.14293	11.6098	Sylvatic	HLC	1	two_hosts	yes	NOT_COLLECTED
387	Anopheles	ADULT	FEMALE	An. funestus	2019-04-17T00:00:00Z	Apr-19	W1	GABON | LOPE NATIONAL PARK	-0.14293	11.6098	Sylvatic	HLC	1	two_hosts	yes	NOT_COLLECTED
388	Anopheles	ADULT	FEMALE	An. funestus	2019-04-17T00:00:00Z	Apr-19	W1	GABON | LOPE NATIONAL PARK	-0.14293	11.6098	Sylvatic	HLC	1	two_hosts	yes	NOT_COLLECTED
389	Anopheles	ADULT	FEMALE	An. funestus	2019-04-17T00:00:00Z	Apr-19	W1	GABON | LOPE NATIONAL PARK	-0.14293	11.6098	Sylvatic	HLC	1	two_hosts	yes	NOT_COLLECTED
390	Anopheles	ADULT	FEMALE	An. funestus	2019-04-17T00:00:00Z	Apr-19	W1	GABON | LOPE NATIONAL PARK	-0.14293	11.6098	Sylvatic	HLC	1	two_hosts	yes	NOT_COLLECTED
391	Anopheles	ADULT	FEMALE	An. maculipalpis	2019-04-17T00:00:00Z	Apr-19	W1	GABON | LOPE NATIONAL PARK	-0.14293	11.6098	Sylvatic	HLC	1	two_hosts	yes	NOT_COLLECTED
392	Anopheles	ADULT	FEMALE	An. maculipalpis	2019-04-17T00:00:00Z	Apr-19	W1	GABON | LOPE NATIONAL PARK	-0.14293	11.6098	Sylvatic	HLC	1	two_hosts	yes	NOT_COLLECTED
393	Anopheles	ADULT	FEMALE	An. maculipalpis	2019-04-17T00:00:00Z	Apr-19	W1	GABON | LOPE NATIONAL PARK	-0.14293	11.6098	Sylvatic	HLC	1	two_hosts	yes	NOT_COLLECTED
394	Anopheles	ADULT	FEMALE	An. cinctus	2019-04-17T00:00:00Z	Apr-19	W1	GABON | LOPE NATIONAL PARK	-0.14293	11.6098	Sylvatic	ABC	0	two_hosts	yes	NOT_COLLECTED
395	Anopheles	ADULT	FEMALE	An. maculipalpis	2019-04-17T00:00:00Z	Apr-19	W1	GABON | LOPE NATIONAL PARK	-0.14293	11.6098	Sylvatic	ABC	0	two_hosts	yes	NOT_COLLECTED
396	Anopheles	ADULT	FEMALE	An. coustani	2019-04-17T00:00:00Z	Apr-19	W1	GABON | LOPE NATIONAL PARK	-0.14293	11.6098	Sylvatic	ABC	0	two_hosts	yes	NOT_COLLECTED
397	Anopheles	ADULT	FEMALE	An. coustani	2019-04-17T00:00:00Z	Apr-19	W1	GABON | LOPE NATIONAL PARK	-0.14293	11.6098	Sylvatic	ABC	0	two_hosts	yes	NOT_COLLECTED
398	Anopheles	ADULT	FEMALE	An. coustani	2019-04-17T00:00:00Z	Apr-19	W1	GABON | LOPE NATIONAL PARK	-0.14293	11.6098	Sylvatic	ABC	0	two_hosts	yes	NOT_COLLECTED
399	Anopheles	ADULT	FEMALE	An. maculipalpis	2019-04-18T00:00:00Z	Apr-19	W2	GABON | LOPE NATIONAL PARK	-0.18695	11.6107	Sylvatic	HLC	1	two_hosts	yes	NOT_COLLECTED
400	Anopheles	ADULT	FEMALE	An. gambiae	2019-04-18T00:00:00Z	Apr-19	W2	GABON | LOPE NATIONAL PARK	-0.18695	11.6107	Sylvatic	HLC	1	two_hosts	yes	NOT_COLLECTED
401	Anopheles	ADULT	FEMALE	An. maculipalpis	2019-04-18T00:00:00Z	Apr-19	W2	GABON | LOPE NATIONAL PARK	-0.18695	11.6107	Sylvatic	HLC	1	two_hosts	yes	NOT_COLLECTED
402	Anopheles	ADULT	FEMALE	An. funestus	2019-04-18T00:00:00Z	Apr-19	W2	GABON | LOPE NATIONAL PARK	-0.18695	11.6107	Sylvatic	HLC	1	two_hosts	yes	NOT_COLLECTED
403	Anopheles	ADULT	FEMALE	An. funestus	2019-04-18T00:00:00Z	Apr-19	W2	GABON | LOPE NATIONAL PARK	-0.18695	11.6107	Sylvatic	HLC	1	two_hosts	yes	NOT_COLLECTED
404	Anopheles	ADULT	FEMALE	An. funestus	2019-04-18T00:00:00Z	Apr-19	W2	GABON | LOPE NATIONAL PARK	-0.18695	11.6107	Sylvatic	HLC	1	two_hosts	yes	NOT_COLLECTED
405	Anopheles	ADULT	FEMALE	An. maculipalpis	2019-04-18T00:00:00Z	Apr-19	W2	GABON | LOPE NATIONAL PARK	-0.18695	11.6107	Sylvatic	HLC	1	two_hosts	yes	NOT_COLLECTED
406	Anopheles	ADULT	FEMALE	An. gambiae	2019-04-18T00:00:00Z	Apr-19	W2	GABON | LOPE NATIONAL PARK	-0.18695	11.6107	Sylvatic	HLC	1	two_hosts	yes	NOT_COLLECTED
407	Anopheles	ADULT	FEMALE	An. gambiae_complex	2019-04-18T00:00:00Z	Apr-19	W2	GABON | LOPE NATIONAL PARK	-0.18695	11.6107	Sylvatic	HLC	1	two_hosts	yes	NOT_COLLECTED
408	Anopheles	ADULT	FEMALE	An. funestus	2019-04-18T00:00:00Z	Apr-19	W2	GABON | LOPE NATIONAL PARK	-0.18695	11.6107	Sylvatic	HLC	1	two_hosts	yes	NOT_COLLECTED
409	Anopheles	ADULT	FEMALE	An. funestus	2019-04-18T00:00:00Z	Apr-19	W2	GABON | LOPE NATIONAL PARK	-0.18695	11.6107	Sylvatic	HLC	1	two_hosts	yes	NOT_COLLECTED
410	Anopheles	ADULT	FEMALE	An. maculipalpis	2019-04-18T00:00:00Z	Apr-19	W2	GABON | LOPE NATIONAL PARK	-0.18695	11.6107	Sylvatic	HLC	1	two_hosts	yes	NOT_COLLECTED
411	Anopheles	ADULT	FEMALE	An. funestus	2019-04-18T00:00:00Z	Apr-19	W2	GABON | LOPE NATIONAL PARK	-0.18695	11.6107	Sylvatic	HLC	1	two_hosts	yes	NOT_COLLECTED
412	Anopheles	ADULT	FEMALE	An. funestus	2019-04-18T00:00:00Z	Apr-19	W2	GABON | LOPE NATIONAL PARK	-0.18695	11.6107	Sylvatic	HLC	1	two_hosts	yes	NOT_COLLECTED
413	Anopheles	ADULT	FEMALE	An. maculipalpis	2019-04-18T00:00:00Z	Apr-19	W2	GABON | LOPE NATIONAL PARK	-0.18695	11.6107	Sylvatic	HLC	1	two_hosts	yes	NOT_COLLECTED
414	Anopheles	ADULT	FEMALE	An. funestus	2019-04-18T00:00:00Z	Apr-19	W2	GABON | LOPE NATIONAL PARK	-0.18695	11.6107	Sylvatic	HLC	1	two_hosts	yes	NOT_COLLECTED
415	Anopheles	ADULT	FEMALE	An. funestus	2019-04-18T00:00:00Z	Apr-19	W2	GABON | LOPE NATIONAL PARK	-0.18695	11.6107	Sylvatic	HLC	1	two_hosts	yes	NOT_COLLECTED
416	Anopheles	ADULT	FEMALE	An. funestus	2019-04-18T00:00:00Z	Apr-19	W2	GABON | LOPE NATIONAL PARK	-0.18695	11.6107	Sylvatic	HLC	1	two_hosts	yes	NOT_COLLECTED
417	Anopheles	ADULT	FEMALE	An. funestus	2019-04-18T00:00:00Z	Apr-19	W2	GABON | LOPE NATIONAL PARK	-0.18695	11.6107	Sylvatic	HLC	1	two_hosts	yes	NOT_COLLECTED
418	Anopheles	ADULT	FEMALE	An. funestus	2019-04-18T00:00:00Z	Apr-19	W2	GABON | LOPE NATIONAL PARK	-0.18695	11.6107	Sylvatic	HLC	1	two_hosts	yes	NOT_COLLECTED
419	Anopheles	ADULT	FEMALE	An. funestus	2019-04-18T00:00:00Z	Apr-19	W2	GABON | LOPE NATIONAL PARK	-0.18695	11.6107	Sylvatic	HLC	1	two_hosts	yes	NOT_COLLECTED
420	Anopheles	ADULT	FEMALE	An. funestus	2019-04-18T00:00:00Z	Apr-19	W2	GABON | LOPE NATIONAL PARK	-0.18695	11.6107	Sylvatic	HLC	1	two_hosts	yes	NOT_COLLECTED
421	Anopheles	ADULT	FEMALE	An. funestus	2019-04-18T00:00:00Z	Apr-19	W2	GABON | LOPE NATIONAL PARK	-0.18695	11.6107	Sylvatic	HLC	1	two_hosts	yes	NOT_COLLECTED
422	Anopheles	ADULT	FEMALE	An. funestus	2019-04-18T00:00:00Z	Apr-19	W2	GABON | LOPE NATIONAL PARK	-0.18695	11.6107	Sylvatic	HLC	1	two_hosts	yes	NOT_COLLECTED
423	Anopheles	ADULT	FEMALE	An. funestus	2019-04-18T00:00:00Z	Apr-19	W2	GABON | LOPE NATIONAL PARK	-0.18695	11.6107	Sylvatic	HLC	1	two_hosts	yes	NOT_COLLECTED
424	Anopheles	ADULT	FEMALE	An. funestus	2019-04-18T00:00:00Z	Apr-19	W2	GABON | LOPE NATIONAL PARK	-0.18695	11.6107	Sylvatic	HLC	1	two_hosts	yes	NOT_COLLECTED
425	Anopheles	ADULT	FEMALE	An. funestus	2019-04-18T00:00:00Z	Apr-19	W2	GABON | LOPE NATIONAL PARK	-0.18695	11.6107	Sylvatic	HLC	1	two_hosts	yes	NOT_COLLECTED
426	Anopheles	ADULT	FEMALE	An. marshallii	2019-04-18T00:00:00Z	Apr-19	W2	GABON | LOPE NATIONAL PARK	-0.18695	11.6107	Sylvatic	HLC	1	two_hosts	yes	NOT_COLLECTED
427	Anopheles	ADULT	FEMALE	An. funestus	2019-04-18T00:00:00Z	Apr-19	W2	GABON | LOPE NATIONAL PARK	-0.18695	11.6107	Sylvatic	HLC	1	two_hosts	yes	NOT_COLLECTED
428	Anopheles	ADULT	FEMALE	An. maculipalpis	2019-04-18T00:00:00Z	Apr-19	W2	GABON | LOPE NATIONAL PARK	-0.18695	11.6107	Sylvatic	HLC	1	two_hosts	yes	NOT_COLLECTED
429	Anopheles	ADULT	FEMALE	An. marshallii	2019-04-18T00:00:00Z	Apr-19	W2	GABON | LOPE NATIONAL PARK	-0.18695	11.6107	Sylvatic	HLC	1	two_hosts	yes	NOT_COLLECTED
430	Anopheles	ADULT	FEMALE	An. marshallii	2019-04-18T00:00:00Z	Apr-19	W2	GABON | LOPE NATIONAL PARK	-0.18695	11.6107	Sylvatic	HLC	1	two_hosts	yes	NOT_COLLECTED
431	Anopheles	ADULT	FEMALE	An. coluzzii	2019-04-18T00:00:00Z	Apr-19	W2	GABON | LOPE NATIONAL PARK	-0.18695	11.6107	Sylvatic	HLC	1	two_hosts	yes	NOT_COLLECTED
432	Anopheles	ADULT	FEMALE	An. marshallii	2019-04-18T00:00:00Z	Apr-19	W2	GABON | LOPE NATIONAL PARK	-0.18695	11.6107	Sylvatic	HLC	1	two_hosts	yes	NOT_COLLECTED
433	Anopheles	ADULT	FEMALE	An. funestus	2019-04-18T00:00:00Z	Apr-19	W2	GABON | LOPE NATIONAL PARK	-0.18695	11.6107	Sylvatic	HLC	1	two_hosts	yes	NOT_COLLECTED
434	Anopheles	ADULT	FEMALE	An. marshallii	2019-04-18T00:00:00Z	Apr-19	W2	GABON | LOPE NATIONAL PARK	-0.18695	11.6107	Sylvatic	HLC	1	two_hosts	yes	NOT_COLLECTED
435	Anopheles	ADULT	FEMALE	An. funestus	2019-04-18T00:00:00Z	Apr-19	W2	GABON | LOPE NATIONAL PARK	-0.18695	11.6107	Sylvatic	HLC	1	two_hosts	yes	NOT_COLLECTED
436	Anopheles	ADULT	FEMALE	An. hancocki/brohieri	2019-04-18T00:00:00Z	Apr-19	W2	GABON | LOPE NATIONAL PARK	-0.18695	11.6107	Sylvatic	HLC	1	two_hosts	yes	NOT_COLLECTED
437	Anopheles	ADULT	FEMALE	An. marshallii	2019-04-18T00:00:00Z	Apr-19	W2	GABON | LOPE NATIONAL PARK	-0.18695	11.6107	Sylvatic	HLC	1	two_hosts	yes	NOT_COLLECTED
438	Anopheles	ADULT	FEMALE	An. funestus	2019-04-18T00:00:00Z	Apr-19	W2	GABON | LOPE NATIONAL PARK	-0.18695	11.6107	Sylvatic	HLC	1	two_hosts	yes	NOT_COLLECTED
439	Anopheles	ADULT	FEMALE	An. funestus	2019-04-18T00:00:00Z	Apr-19	W2	GABON | LOPE NATIONAL PARK	-0.18695	11.6107	Sylvatic	HLC	1	two_hosts	yes	NOT_COLLECTED
440	Anopheles	ADULT	FEMALE	An. funestus	2019-04-18T00:00:00Z	Apr-19	W2	GABON | LOPE NATIONAL PARK	-0.18695	11.6107	Sylvatic	HLC	1	two_hosts	yes	NOT_COLLECTED
441	Anopheles	ADULT	FEMALE	An. funestus	2019-04-18T00:00:00Z	Apr-19	W2	GABON | LOPE NATIONAL PARK	-0.18695	11.6107	Sylvatic	HLC	1	two_hosts	yes	NOT_COLLECTED
442	Anopheles	ADULT	FEMALE	An. funestus	2019-04-18T00:00:00Z	Apr-19	W2	GABON | LOPE NATIONAL PARK	-0.18695	11.6107	Sylvatic	HLC	1	two_hosts	yes	NOT_COLLECTED
443	Anopheles	ADULT	FEMALE	An. maculipalpis	2019-04-18T00:00:00Z	Apr-19	W2	GABON | LOPE NATIONAL PARK	-0.18695	11.6107	Sylvatic	HLC	1	two_hosts	yes	NOT_COLLECTED
444	Anopheles	ADULT	FEMALE	An. maculipalpis	2019-04-17T00:00:00Z	Apr-19	W1	GABON | LOPE NATIONAL PARK	-0.14293	11.6098	Sylvatic	HLC	1	two_hosts	yes	NOT_COLLECTED
445	Anopheles	ADULT	FEMALE	An. maculipalpis	2019-04-17T00:00:00Z	Apr-19	W1	GABON | LOPE NATIONAL PARK	-0.14293	11.6098	Sylvatic	HLC	1	two_hosts	yes	NOT_COLLECTED
446	Anopheles	ADULT	FEMALE	An. maculipalpis	2019-04-17T00:00:00Z	Apr-19	W1	GABON | LOPE NATIONAL PARK	-0.14293	11.6098	Sylvatic	HLC	1	two_hosts	yes	NOT_COLLECTED
447	Anopheles	ADULT	FEMALE	An. maculipalpis	2019-04-17T00:00:00Z	Apr-19	W1	GABON | LOPE NATIONAL PARK	-0.14293	11.6098	Sylvatic	HLC	1	two_hosts	yes	NOT_COLLECTED
448	Anopheles	ADULT	FEMALE	An. maculipalpis	2019-04-17T00:00:00Z	Apr-19	W1	GABON | LOPE NATIONAL PARK	-0.14293	11.6098	Sylvatic	HLC	1	two_hosts	yes	NOT_COLLECTED
449	Anopheles	ADULT	FEMALE	An. maculipalpis	2019-04-17T00:00:00Z	Apr-19	W1	GABON | LOPE NATIONAL PARK	-0.14293	11.6098	Sylvatic	HLC	1	two_hosts	yes	NOT_COLLECTED
450	Anopheles	ADULT	FEMALE	An. maculipalpis	2019-04-17T00:00:00Z	Apr-19	W1	GABON | LOPE NATIONAL PARK	-0.14293	11.6098	Sylvatic	HLC	1	two_hosts	yes	NOT_COLLECTED
451	Anopheles	ADULT	FEMALE	An. maculipalpis	2019-04-17T00:00:00Z	Apr-19	W1	GABON | LOPE NATIONAL PARK	-0.14293	11.6098	Sylvatic	HLC	1	two_hosts	yes	NOT_COLLECTED
452	Anopheles	ADULT	FEMALE	An. coluzzii	2019-04-17T00:00:00Z	Apr-19	W1	GABON | LOPE NATIONAL PARK	-0.14293	11.6098	Sylvatic	HLC	1	two_hosts	yes	NOT_COLLECTED
453	Anopheles	ADULT	FEMALE	An. coluzzii	2019-04-17T00:00:00Z	Apr-19	W1	GABON | LOPE NATIONAL PARK	-0.14293	11.6098	Sylvatic	HLC	1	two_hosts	yes	NOT_COLLECTED
454	Anopheles	ADULT	FEMALE	An. coluzzii	2019-04-17T00:00:00Z	Apr-19	W1	GABON | LOPE NATIONAL PARK	-0.14293	11.6098	Sylvatic	HLC	1	two_hosts	yes	NOT_COLLECTED
455	Anopheles	ADULT	FEMALE	An. coluzzii	2019-04-17T00:00:00Z	Apr-19	W1	GABON | LOPE NATIONAL PARK	-0.14293	11.6098	Sylvatic	HLC	1	two_hosts	yes	NOT_COLLECTED
456	Anopheles	ADULT	FEMALE	An. coluzzii	2019-04-17T00:00:00Z	Apr-19	W1	GABON | LOPE NATIONAL PARK	-0.14293	11.6098	Sylvatic	HLC	1	two_hosts	yes	NOT_COLLECTED
457	Anopheles	ADULT	FEMALE	An. coluzzii	2019-04-17T00:00:00Z	Apr-19	W1	GABON | LOPE NATIONAL PARK	-0.14293	11.6098	Sylvatic	HLC	1	two_hosts	yes	NOT_COLLECTED
458	Anopheles	ADULT	FEMALE	An. gambiae_complex	2019-04-17T00:00:00Z	Apr-19	W1	GABON | LOPE NATIONAL PARK	-0.14293	11.6098	Sylvatic	HLC	1	two_hosts	yes	NOT_COLLECTED
459	Anopheles	ADULT	FEMALE	An. funestus	2019-04-17T00:00:00Z	Apr-19	W1	GABON | LOPE NATIONAL PARK	-0.14293	11.6098	Sylvatic	HLC	1	two_hosts	yes	NOT_COLLECTED
460	Anopheles	ADULT	FEMALE	An. funestus	2019-04-17T00:00:00Z	Apr-19	W1	GABON | LOPE NATIONAL PARK	-0.14293	11.6098	Sylvatic	HLC	1	two_hosts	yes	NOT_COLLECTED
461	Anopheles	ADULT	FEMALE	An. funestus	2019-04-17T00:00:00Z	Apr-19	W1	GABON | LOPE NATIONAL PARK	-0.14293	11.6098	Sylvatic	HLC	1	two_hosts	yes	NOT_COLLECTED
462	Anopheles	ADULT	FEMALE	An. funestus	2019-04-17T00:00:00Z	Apr-19	W1	GABON | LOPE NATIONAL PARK	-0.14293	11.6098	Sylvatic	HLC	1	two_hosts	yes	NOT_COLLECTED
463	Aedes	ADULT	FEMALE	Aedes vittatus	2019-04-18T00:00:00Z	Apr-19	W2	GABON | LOPE NATIONAL PARK	-0.18695	11.6107	Sylvatic	HLC	1	two_hosts	yes	NOT_COLLECTED
464	Anopheles	ADULT	FEMALE	An. maculipalpis	2019-04-18T00:00:00Z	Apr-19	W2	GABON | LOPE NATIONAL PARK	-0.18695	11.6107	Sylvatic	HLC	1	two_hosts	yes	NOT_COLLECTED
465	Anopheles	ADULT	FEMALE	An. maculipalpis	2019-04-18T00:00:00Z	Apr-19	W2	GABON | LOPE NATIONAL PARK	-0.18695	11.6107	Sylvatic	HLC	1	two_hosts	yes	NOT_COLLECTED
466	Anopheles	ADULT	FEMALE	An. maculipalpis	2019-04-18T00:00:00Z	Apr-19	W2	GABON | LOPE NATIONAL PARK	-0.18695	11.6107	Sylvatic	HLC	1	two_hosts	yes	NOT_COLLECTED
467	Anopheles	ADULT	FEMALE	An. maculipalpis	2019-04-18T00:00:00Z	Apr-19	W2	GABON | LOPE NATIONAL PARK	-0.18695	11.6107	Sylvatic	HLC	1	two_hosts	yes	NOT_COLLECTED
468	Anopheles	ADULT	FEMALE	An. fontenillei	2019-04-18T00:00:00Z	Apr-19	W2	GABON | LOPE NATIONAL PARK	-0.18695	11.6107	Sylvatic	HLC	1	two_hosts	yes	NOT_COLLECTED
469	Anopheles	ADULT	FEMALE	An. fontenillei	2019-04-18T00:00:00Z	Apr-19	W2	GABON | LOPE NATIONAL PARK	-0.18695	11.6107	Sylvatic	HLC	1	two_hosts	yes	NOT_COLLECTED
470	Anopheles	ADULT	FEMALE	An. fontenillei	2019-04-18T00:00:00Z	Apr-19	W2	GABON | LOPE NATIONAL PARK	-0.18695	11.6107	Sylvatic	HLC	1	two_hosts	yes	NOT_COLLECTED
471	Anopheles	ADULT	FEMALE	An. coluzzii	2019-04-18T00:00:00Z	Apr-19	W2	GABON | LOPE NATIONAL PARK	-0.18695	11.6107	Sylvatic	HLC	1	two_hosts	yes	NOT_COLLECTED
472	Anopheles	ADULT	FEMALE	An. fontenillei	2019-04-18T00:00:00Z	Apr-19	W2	GABON | LOPE NATIONAL PARK	-0.18695	11.6107	Sylvatic	HLC	1	two_hosts	yes	NOT_COLLECTED
473	Anopheles	ADULT	FEMALE	An. funestus	2019-04-18T00:00:00Z	Apr-19	W2	GABON | LOPE NATIONAL PARK	-0.18695	11.6107	Sylvatic	HLC	1	two_hosts	yes	NOT_COLLECTED
474	Anopheles	ADULT	FEMALE	An. maculipalpis	2019-04-18T00:00:00Z	Apr-19	W2	GABON | LOPE NATIONAL PARK	-0.18695	11.6107	Sylvatic	HLC	1	two_hosts	yes	NOT_COLLECTED
475	Anopheles	ADULT	FEMALE	An. maculipalpis	2019-04-18T00:00:00Z	Apr-19	W2	GABON | LOPE NATIONAL PARK	-0.18695	11.6107	Sylvatic	HLC	1	two_hosts	yes	NOT_COLLECTED
476	Anopheles	ADULT	FEMALE	An. maculipalpis	2019-04-18T00:00:00Z	Apr-19	W2	GABON | LOPE NATIONAL PARK	-0.18695	11.6107	Sylvatic	HLC	1	two_hosts	yes	NOT_COLLECTED
477	Anopheles	ADULT	FEMALE	An. maculipalpis	2019-04-18T00:00:00Z	Apr-19	W2	GABON | LOPE NATIONAL PARK	-0.18695	11.6107	Sylvatic	HLC	1	two_hosts	yes	NOT_COLLECTED
478	Anopheles	ADULT	FEMALE	An. coluzzii	2019-04-18T00:00:00Z	Apr-19	W2	GABON | LOPE NATIONAL PARK	-0.18695	11.6107	Sylvatic	HLC	1	two_hosts	yes	NOT_COLLECTED
479	Anopheles	ADULT	FEMALE	An. coluzzii	2019-04-18T00:00:00Z	Apr-19	W2	GABON | LOPE NATIONAL PARK	-0.18695	11.6107	Sylvatic	HLC	1	two_hosts	yes	NOT_COLLECTED
480	Anopheles	ADULT	FEMALE	An. fontenillei	2019-04-18T00:00:00Z	Apr-19	W2	GABON | LOPE NATIONAL PARK	-0.18695	11.6107	Sylvatic	HLC	1	two_hosts	yes	NOT_COLLECTED
481	Anopheles	ADULT	FEMALE	An. hancocki/brohieri	2019-04-18T00:00:00Z	Apr-19	W2	GABON | LOPE NATIONAL PARK	-0.18695	11.6107	Sylvatic	HLC	1	two_hosts	yes	NOT_COLLECTED
482	Anopheles	ADULT	FEMALE	An. hancocki/brohieri	2019-04-18T00:00:00Z	Apr-19	W2	GABON | LOPE NATIONAL PARK	-0.18695	11.6107	Sylvatic	HLC	1	two_hosts	yes	NOT_COLLECTED
483	Anopheles	ADULT	FEMALE	An. hancocki/brohieri	2019-04-18T00:00:00Z	Apr-19	W2	GABON | LOPE NATIONAL PARK	-0.18695	11.6107	Sylvatic	HLC	1	two_hosts	yes	NOT_COLLECTED
484	Anopheles	ADULT	FEMALE	An. funestus	2019-04-18T00:00:00Z	Apr-19	W2	GABON | LOPE NATIONAL PARK	-0.18695	11.6107	Sylvatic	HLC	1	two_hosts	yes	NOT_COLLECTED
485	Anopheles	ADULT	FEMALE	An. funestus	2019-04-18T00:00:00Z	Apr-19	W2	GABON | LOPE NATIONAL PARK	-0.18695	11.6107	Sylvatic	HLC	1	two_hosts	yes	NOT_COLLECTED
486	Anopheles	ADULT	FEMALE	An. maculipalpis	2019-04-18T00:00:00Z	Apr-19	W2	GABON | LOPE NATIONAL PARK	-0.18695	11.6107	Sylvatic	HLC	1	two_hosts	yes	NOT_COLLECTED
487	Anopheles	ADULT	FEMALE	An. coluzzii	2019-04-18T00:00:00Z	Apr-19	W2	GABON | LOPE NATIONAL PARK	-0.18695	11.6107	Sylvatic	HLC	1	two_hosts	yes	NOT_COLLECTED
488	Anopheles	ADULT	FEMALE	An. maculipalpis	2019-04-18T00:00:00Z	Apr-19	W2	GABON | LOPE NATIONAL PARK	-0.18695	11.6107	Sylvatic	HLC	1	two_hosts	yes	NOT_COLLECTED
489	Anopheles	ADULT	FEMALE	An. maculipalpis	2019-04-18T00:00:00Z	Apr-19	W2	GABON | LOPE NATIONAL PARK	-0.18695	11.6107	Sylvatic	HLC	1	two_hosts	yes	NOT_COLLECTED
490	Anopheles	ADULT	FEMALE	An. fontenillei	2019-04-18T00:00:00Z	Apr-19	W2	GABON | LOPE NATIONAL PARK	-0.18695	11.6107	Sylvatic	HLC	1	two_hosts	yes	NOT_COLLECTED
491	Anopheles	ADULT	FEMALE	An. fontenillei	2019-04-18T00:00:00Z	Apr-19	W2	GABON | LOPE NATIONAL PARK	-0.18695	11.6107	Sylvatic	HLC	1	two_hosts	yes	NOT_COLLECTED
492	Anopheles	ADULT	FEMALE	An. hancocki/brohieri	2019-04-18T00:00:00Z	Apr-19	W2	GABON | LOPE NATIONAL PARK	-0.18695	11.6107	Sylvatic	HLC	1	two_hosts	yes	NOT_COLLECTED
493	Anopheles	ADULT	FEMALE	An. marshallii	2019-04-18T00:00:00Z	Apr-19	W2	GABON | LOPE NATIONAL PARK	-0.18695	11.6107	Sylvatic	HLC	1	two_hosts	yes	Y
494	Anopheles	ADULT	FEMALE	An. marshallii	2019-04-18T00:00:00Z	Apr-19	W2	GABON | LOPE NATIONAL PARK	-0.18695	11.6107	Sylvatic	HLC	1	two_hosts	yes	NOT_COLLECTED
495	Anopheles	ADULT	FEMALE	An. marshallii	2019-04-18T00:00:00Z	Apr-19	W2	GABON | LOPE NATIONAL PARK	-0.18695	11.6107	Sylvatic	HLC	1	two_hosts	yes	NOT_COLLECTED
496	Anopheles	ADULT	FEMALE	An. funestus	2019-04-18T00:00:00Z	Apr-19	W2	GABON | LOPE NATIONAL PARK	-0.18695	11.6107	Sylvatic	HLC	1	two_hosts	yes	NOT_COLLECTED
497	Anopheles	ADULT	FEMALE	An. funestus	2019-04-18T00:00:00Z	Apr-19	W2	GABON | LOPE NATIONAL PARK	-0.18695	11.6107	Sylvatic	HLC	1	two_hosts	yes	NOT_COLLECTED
498	Anopheles	ADULT	FEMALE	An. funestus	2019-04-18T00:00:00Z	Apr-19	W2	GABON | LOPE NATIONAL PARK	-0.18695	11.6107	Sylvatic	HLC	1	two_hosts	yes	NOT_COLLECTED
499	Anopheles	ADULT	FEMALE	An. funestus	2019-04-18T00:00:00Z	Apr-19	W2	GABON | LOPE NATIONAL PARK	-0.18695	11.6107	Sylvatic	HLC	1	two_hosts	yes	NOT_COLLECTED
500	Anopheles	ADULT	FEMALE	An. funestus	2019-04-18T00:00:00Z	Apr-19	W2	GABON | LOPE NATIONAL PARK	-0.18695	11.6107	Sylvatic	HLC	1	two_hosts	yes	NOT_COLLECTED
501	Anopheles	ADULT	FEMALE	An. marshallii	2019-04-18T00:00:00Z	Apr-19	W2	GABON | LOPE NATIONAL PARK	-0.18695	11.6107	Sylvatic	HLC	1	two_hosts	yes	NOT_COLLECTED
594	Aedes	ADULT	FEMALE	Aedes vittatus	2019-04-20T00:00:00Z	Apr-19	W4	GABON | LOPE NATIONAL PARK	-0.10315	11.6058	Domestic	ABC	0	two_hosts	yes	Y
595	Mansonia	ADULT	FEMALE	Mansonia africana	2019-04-20T00:00:00Z	Apr-19	W4	GABON | LOPE NATIONAL PARK	-0.10315	11.6058	Domestic	ABC	0	two_hosts	yes	NOT_COLLECTED
596	Mansonia	ADULT	FEMALE	Mansonia africana	2019-04-20T00:00:00Z	Apr-19	W4	GABON | LOPE NATIONAL PARK	-0.10315	11.6058	Domestic	ABC	0	two_hosts	yes	Y
597	Mansonia	ADULT	FEMALE	Mansonia africana	2019-04-20T00:00:00Z	Apr-19	W4	GABON | LOPE NATIONAL PARK	-0.10315	11.6058	Domestic	ABC	0	two_hosts	yes	Y
598	Anopheles	ADULT	FEMALE	An. coustani	2019-04-20T00:00:00Z	Apr-19	W4	GABON | LOPE NATIONAL PARK	-0.10315	11.6058	Domestic	ABC	0	two_hosts	yes	NOT_COLLECTED
599	Anopheles	ADULT	FEMALE	An. coustani	2019-04-20T00:00:00Z	Apr-19	W4	GABON | LOPE NATIONAL PARK	-0.10315	11.6058	Domestic	ABC	0	two_hosts	yes	NOT_COLLECTED
600	Anopheles	ADULT	FEMALE	An. coustani	2019-04-20T00:00:00Z	Apr-19	W4	GABON | LOPE NATIONAL PARK	-0.10315	11.6058	Domestic	ABC	0	two_hosts	yes	NOT_COLLECTED
601	Anopheles	ADULT	FEMALE	An. coustani	2019-04-20T00:00:00Z	Apr-19	W4	GABON | LOPE NATIONAL PARK	-0.10315	11.6058	Domestic	ABC	0	two_hosts	yes	NOT_COLLECTED
602	Anopheles	ADULT	FEMALE	An. coustani	2019-04-20T00:00:00Z	Apr-19	W4	GABON | LOPE NATIONAL PARK	-0.10315	11.6058	Domestic	ABC	0	two_hosts	yes	NOT_COLLECTED
603	Anopheles	ADULT	FEMALE	An. coustani	2019-04-20T00:00:00Z	Apr-19	W4	GABON | LOPE NATIONAL PARK	-0.10315	11.6058	Domestic	ABC	0	two_hosts	yes	NOT_COLLECTED
604	Anopheles	ADULT	FEMALE	An. coustani	2019-04-20T00:00:00Z	Apr-19	W4	GABON | LOPE NATIONAL PARK	-0.10315	11.6058	Domestic	ABC	0	two_hosts	yes	NOT_COLLECTED
605	Anopheles	ADULT	FEMALE	An. coustani	2019-04-20T00:00:00Z	Apr-19	W4	GABON | LOPE NATIONAL PARK	-0.10315	11.6058	Domestic	ABC	0	two_hosts	yes	NOT_COLLECTED
606	Anopheles	ADULT	FEMALE	An. coustani	2019-04-20T00:00:00Z	Apr-19	W4	GABON | LOPE NATIONAL PARK	-0.10315	11.6058	Domestic	ABC	0	two_hosts	yes	NOT_COLLECTED
607	Anopheles	ADULT	FEMALE	An. ziemanni	2019-04-20T00:00:00Z	Apr-19	W4	GABON | LOPE NATIONAL PARK	-0.10315	11.6058	Domestic	ABC	0	two_hosts	yes	NOT_COLLECTED
608	Anopheles	ADULT	FEMALE	An. coustani	2019-04-20T00:00:00Z	Apr-19	W4	GABON | LOPE NATIONAL PARK	-0.10315	11.6058	Domestic	ABC	0	two_hosts	yes	NOT_COLLECTED
609	Aedes	ADULT	FEMALE	Aedes sp	2019-04-20T00:00:00Z	Apr-19	W4	GABON | LOPE NATIONAL PARK	-0.10315	11.6058	Domestic	ABC	0	two_hosts	yes	NOT_COLLECTED
610	Aedes	ADULT	FEMALE	Aedes sp	2019-04-20T00:00:00Z	Apr-19	W4	GABON | LOPE NATIONAL PARK	-0.10315	11.6058	Domestic	ABC	0	two_hosts	yes	NOT_COLLECTED
611	Anopheles	ADULT	FEMALE	An. coustani	2019-04-20T00:00:00Z	Apr-19	W4	GABON | LOPE NATIONAL PARK	-0.10315	11.6058	Domestic	HLC	1	two_hosts	yes	NOT_COLLECTED
612	Anopheles	ADULT	FEMALE	An. gambiae_complex	2019-04-20T00:00:00Z	Apr-19	W4	GABON | LOPE NATIONAL PARK	-0.10315	11.6058	Domestic	HLC	1	two_hosts	yes	NOT_COLLECTED
613	Anopheles	ADULT	FEMALE	An. gambiae	2019-04-20T00:00:00Z	Apr-19	W4	GABON | LOPE NATIONAL PARK	-0.10315	11.6058	Domestic	HLC	1	two_hosts	yes	NOT_COLLECTED
614	Anopheles	ADULT	FEMALE	An. coluzzii	2019-04-20T00:00:00Z	Apr-19	W4	GABON | LOPE NATIONAL PARK	-0.10315	11.6058	Domestic	HLC	1	two_hosts	yes	NOT_COLLECTED
615	Anopheles	ADULT	FEMALE	An. coluzzii	2019-04-20T00:00:00Z	Apr-19	W4	GABON | LOPE NATIONAL PARK	-0.10315	11.6058	Domestic	HLC	1	two_hosts	yes	NOT_COLLECTED
616	Anopheles	ADULT	FEMALE	An. coluzzii	2019-04-20T00:00:00Z	Apr-19	W4	GABON | LOPE NATIONAL PARK	-0.10315	11.6058	Domestic	HLC	1	two_hosts	yes	NOT_COLLECTED
617	Anopheles	ADULT	FEMALE	An. coluzzii	2019-04-20T00:00:00Z	Apr-19	W4	GABON | LOPE NATIONAL PARK	-0.10315	11.6058	Domestic	HLC	1	two_hosts	yes	NOT_COLLECTED
618	Anopheles	ADULT	FEMALE	An. coluzzii	2019-04-20T00:00:00Z	Apr-19	W4	GABON | LOPE NATIONAL PARK	-0.10315	11.6058	Domestic	HLC	1	two_hosts	yes	NOT_COLLECTED
619	Anopheles	ADULT	FEMALE	An. coluzzii	2019-04-20T00:00:00Z	Apr-19	W4	GABON | LOPE NATIONAL PARK	-0.10315	11.6058	Domestic	HLC	1	two_hosts	yes	NOT_COLLECTED
620	Anopheles	ADULT	FEMALE	An. coluzzii	2019-04-20T00:00:00Z	Apr-19	W4	GABON | LOPE NATIONAL PARK	-0.10315	11.6058	Domestic	HLC	1	two_hosts	yes	NOT_COLLECTED
621	Anopheles	ADULT	FEMALE	An. coluzzii	2019-04-20T00:00:00Z	Apr-19	W4	GABON | LOPE NATIONAL PARK	-0.10315	11.6058	Domestic	HLC	1	two_hosts	yes	NOT_COLLECTED
622	Anopheles	ADULT	FEMALE	An. coluzzii	2019-04-20T00:00:00Z	Apr-19	W4	GABON | LOPE NATIONAL PARK	-0.10315	11.6058	Domestic	HLC	1	two_hosts	yes	NOT_COLLECTED
623	Anopheles	ADULT	FEMALE	An. gambiae	2019-04-20T00:00:00Z	Apr-19	W4	GABON | LOPE NATIONAL PARK	-0.10315	11.6058	Domestic	HLC	1	two_hosts	yes	NOT_COLLECTED
624	Anopheles	ADULT	FEMALE	An. coluzzii	2019-04-20T00:00:00Z	Apr-19	W4	GABON | LOPE NATIONAL PARK	-0.10315	11.6058	Domestic	HLC	1	two_hosts	yes	NOT_COLLECTED
626	Anopheles	ADULT	FEMALE	An. funestus	2019-04-24T00:00:00Z	Apr-19	W50	GABON | LOPE NATIONAL PARK	-0.12848	11.6059	Sylvatic	HLC	1	two_hosts	yes	NOT_COLLECTED
627	Aedes	ADULT	FEMALE	Aedes vittatus	2019-04-24T00:00:00Z	Apr-19	W50	GABON | LOPE NATIONAL PARK	-0.12848	11.6059	Sylvatic	HLC	1	two_hosts	yes	NOT_COLLECTED
628	Anopheles	ADULT	FEMALE	An. funestus	2019-04-24T00:00:00Z	Apr-19	W50	GABON | LOPE NATIONAL PARK	-0.12848	11.6059	Sylvatic	HLC	1	two_hosts	yes	NOT_COLLECTED
629	Anopheles	ADULT	FEMALE	An. coluzzii	2019-04-24T00:00:00Z	Apr-19	W50	GABON | LOPE NATIONAL PARK	-0.12848	11.6059	Sylvatic	HLC	1	two_hosts	yes	NOT_COLLECTED
630	Mansonia	ADULT	FEMALE	Mansonia uniformis	2019-04-24T00:00:00Z	Apr-19	W50	GABON | LOPE NATIONAL PARK	-0.12848	11.6059	Sylvatic	HLC	1	two_hosts	yes	NOT_COLLECTED
631	Anopheles	ADULT	FEMALE	An. coluzzii	2019-04-24T00:00:00Z	Apr-19	W50	GABON | LOPE NATIONAL PARK	-0.12848	11.6059	Sylvatic	HLC	1	two_hosts	yes	NOT_COLLECTED
632	Anopheles	ADULT	FEMALE	An. coluzzii	2019-04-24T00:00:00Z	Apr-19	W50	GABON | LOPE NATIONAL PARK	-0.12848	11.6059	Sylvatic	HLC	1	two_hosts	yes	NOT_COLLECTED
633	Anopheles	ADULT	FEMALE	An. coluzzii	2019-04-24T00:00:00Z	Apr-19	W50	GABON | LOPE NATIONAL PARK	-0.12848	11.6059	Sylvatic	HLC	1	two_hosts	yes	NOT_COLLECTED
634	Anopheles	ADULT	FEMALE	An. funestus	2019-04-24T00:00:00Z	Apr-19	W50	GABON | LOPE NATIONAL PARK	-0.12848	11.6059	Sylvatic	HLC	1	two_hosts	yes	NOT_COLLECTED
635	Anopheles	ADULT	FEMALE	An. coluzzii	2019-04-24T00:00:00Z	Apr-19	W50	GABON | LOPE NATIONAL PARK	-0.12848	11.6059	Sylvatic	HLC	1	two_hosts	yes	Y	Homo sapiens
636	Anopheles	ADULT	FEMALE	An. coluzzii	2019-04-24T00:00:00Z	Apr-19	W50	GABON | LOPE NATIONAL PARK	-0.12848	11.6059	Sylvatic	HLC	1	two_hosts	yes	NOT_COLLECTED
637	Anopheles	ADULT	FEMALE	An. funestus	2019-04-24T00:00:00Z	Apr-19	W50	GABON | LOPE NATIONAL PARK	-0.12848	11.6059	Sylvatic	HLC	1	two_hosts	yes	NOT_COLLECTED
638	Anopheles	ADULT	FEMALE	An. funestus	2019-04-24T00:00:00Z	Apr-19	W50	GABON | LOPE NATIONAL PARK	-0.12848	11.6059	Sylvatic	HLC	1	two_hosts	yes	NOT_COLLECTED
639	Aedes	ADULT	FEMALE	Aedes vittatus	2019-04-24T00:00:00Z	Apr-19	W50	GABON | LOPE NATIONAL PARK	-0.12848	11.6059	Sylvatic	HLC	1	two_hosts	yes	NOT_COLLECTED
640	Aedes	ADULT	FEMALE	Aedes vittatus	2019-04-24T00:00:00Z	Apr-19	W50	GABON | LOPE NATIONAL PARK	-0.12848	11.6059	Sylvatic	HLC	1	two_hosts	yes	NOT_COLLECTED
641	Anopheles	ADULT	FEMALE	An. funestus	2019-04-24T00:00:00Z	Apr-19	W50	GABON | LOPE NATIONAL PARK	-0.12848	11.6059	Sylvatic	HLC	1	two_hosts	yes	NOT_COLLECTED
642	Anopheles	ADULT	FEMALE	An. funestus	2019-04-24T00:00:00Z	Apr-19	W50	GABON | LOPE NATIONAL PARK	-0.12848	11.6059	Sylvatic	HLC	1	two_hosts	yes	NOT_COLLECTED
643	Aedes	ADULT	FEMALE	Aedes vittatus	2019-04-24T00:00:00Z	Apr-19	W50	GABON | LOPE NATIONAL PARK	-0.12848	11.6059	Sylvatic	HLC	1	two_hosts	yes	NOT_COLLECTED
644	Anopheles	ADULT	FEMALE	An. coluzzii	2019-04-24T00:00:00Z	Apr-19	W50	GABON | LOPE NATIONAL PARK	-0.12848	11.6059	Sylvatic	HLC	1	two_hosts	yes	NOT_COLLECTED
645	Anopheles	ADULT	FEMALE	An. funestus	2019-04-24T00:00:00Z	Apr-19	W50	GABON | LOPE NATIONAL PARK	-0.12848	11.6059	Sylvatic	HLC	1	two_hosts	yes	Y
646	Aedes	ADULT	FEMALE	Aedes vittatus	2019-04-24T00:00:00Z	Apr-19	W50	GABON | LOPE NATIONAL PARK	-0.12848	11.6059	Sylvatic	HLC	1	two_hosts	yes	NOT_COLLECTED
647	Anopheles	ADULT	FEMALE	An. maculipalpis	2019-04-24T00:00:00Z	Apr-19	W50	GABON | LOPE NATIONAL PARK	-0.12848	11.6059	Sylvatic	HLC	1	two_hosts	yes	NOT_COLLECTED
648	Anopheles	ADULT	FEMALE	An. coluzzii	2019-04-24T00:00:00Z	Apr-19	W50	GABON | LOPE NATIONAL PARK	-0.12848	11.6059	Sylvatic	HLC	1	two_hosts	yes	NOT_COLLECTED
649	Anopheles	ADULT	FEMALE	An. coluzzii	2019-04-24T00:00:00Z	Apr-19	W50	GABON | LOPE NATIONAL PARK	-0.12848	11.6059	Sylvatic	HLC	1	two_hosts	yes	NOT_COLLECTED
650	Anopheles	ADULT	FEMALE	An. funestus	2019-04-24T00:00:00Z	Apr-19	W50	GABON | LOPE NATIONAL PARK	-0.12848	11.6059	Sylvatic	HLC	1	two_hosts	yes	NOT_COLLECTED
651	Anopheles	ADULT	FEMALE	An. funestus	2019-04-24T00:00:00Z	Apr-19	W50	GABON | LOPE NATIONAL PARK	-0.12848	11.6059	Sylvatic	HLC	1	two_hosts	yes	NOT_COLLECTED
652	Anopheles	ADULT	FEMALE	An. maculipalpis	2019-04-24T00:00:00Z	Apr-19	W50	GABON | LOPE NATIONAL PARK	-0.12848	11.6059	Sylvatic	HLC	1	two_hosts	yes	NOT_COLLECTED
653	Aedes	ADULT	FEMALE	Aedes hopkinsi group	2019-04-24T00:00:00Z	Apr-19	W50	GABON | LOPE NATIONAL PARK	-0.12848	11.6059	Sylvatic	HLC	1	two_hosts	yes	NOT_COLLECTED
654	Aedes	ADULT	FEMALE	Aedes vittatus	2019-04-24T00:00:00Z	Apr-19	W50	GABON | LOPE NATIONAL PARK	-0.12848	11.6059	Sylvatic	HLC	1	two_hosts	yes	NOT_COLLECTED
655	Anopheles	ADULT	FEMALE	An. funestus	2019-04-24T00:00:00Z	Apr-19	W50	GABON | LOPE NATIONAL PARK	-0.12848	11.6059	Sylvatic	HLC	1	two_hosts	yes	NOT_COLLECTED
656	Anopheles	ADULT	FEMALE	An. maculipalpis	2019-04-24T00:00:00Z	Apr-19	W50	GABON | LOPE NATIONAL PARK	-0.12848	11.6059	Sylvatic	HLC	1	two_hosts	yes	NOT_COLLECTED
657	Anopheles	ADULT	FEMALE	An. funestus	2019-04-24T00:00:00Z	Apr-19	W50	GABON | LOPE NATIONAL PARK	-0.12848	11.6059	Sylvatic	HLC	1	two_hosts	yes	NOT_COLLECTED
658	Anopheles	ADULT	FEMALE	An. funestus	2019-04-24T00:00:00Z	Apr-19	W50	GABON | LOPE NATIONAL PARK	-0.12848	11.6059	Sylvatic	HLC	1	two_hosts	yes	NOT_COLLECTED
659	Aedes	ADULT	FEMALE	Aedes vittatus	2019-04-24T00:00:00Z	Apr-19	W50	GABON | LOPE NATIONAL PARK	-0.12848	11.6059	Sylvatic	HLC	1	two_hosts	yes	NOT_COLLECTED
660	Aedes	ADULT	FEMALE	Aedes hopkinsi group	2019-04-24T00:00:00Z	Apr-19	W50	GABON | LOPE NATIONAL PARK	-0.12848	11.6059	Sylvatic	HLC	1	two_hosts	yes	NOT_COLLECTED
661	Anopheles	ADULT	FEMALE	An. funestus	2019-04-24T00:00:00Z	Apr-19	W50	GABON | LOPE NATIONAL PARK	-0.12848	11.6059	Sylvatic	HLC	1	two_hosts	yes	NOT_COLLECTED
662	Mansonia	ADULT	FEMALE	Mansonia uniformis	2019-04-24T00:00:00Z	Apr-19	W50	GABON | LOPE NATIONAL PARK	-0.12848	11.6059	Sylvatic	HLC	1	two_hosts	yes	NOT_COLLECTED
663	Anopheles	ADULT	FEMALE	An. maculipalpis	2019-04-24T00:00:00Z	Apr-19	W50	GABON | LOPE NATIONAL PARK	-0.12848	11.6059	Sylvatic	HLC	1	two_hosts	yes	NOT_COLLECTED
664	Aedes	ADULT	FEMALE	Aedes hopkinsi group	2019-04-24T00:00:00Z	Apr-19	W50	GABON | LOPE NATIONAL PARK	-0.12848	11.6059	Sylvatic	HLC	1	two_hosts	yes	NOT_COLLECTED
665	Anopheles	ADULT	FEMALE	An. coluzzii	2019-04-24T00:00:00Z	Apr-19	W50	GABON | LOPE NATIONAL PARK	-0.12848	11.6059	Sylvatic	HLC	1	two_hosts	yes	NOT_COLLECTED
666	Anopheles	ADULT	FEMALE	An. coluzzii	2019-04-24T00:00:00Z	Apr-19	W50	GABON | LOPE NATIONAL PARK	-0.12848	11.6059	Sylvatic	HLC	1	two_hosts	yes	NOT_COLLECTED
667	Anopheles	ADULT	FEMALE	An. funestus	2019-04-24T00:00:00Z	Apr-19	W50	GABON | LOPE NATIONAL PARK	-0.12848	11.6059	Sylvatic	HLC	1	two_hosts	yes	NOT_COLLECTED
668	Anopheles	ADULT	FEMALE	An. coluzzii	2019-04-24T00:00:00Z	Apr-19	W50	GABON | LOPE NATIONAL PARK	-0.12848	11.6059	Sylvatic	HLC	1	two_hosts	yes	NOT_COLLECTED
669	Aedes	ADULT	FEMALE	Aedes vittatus	2019-04-24T00:00:00Z	Apr-19	W50	GABON | LOPE NATIONAL PARK	-0.12848	11.6059	Sylvatic	HLC	1	two_hosts	yes	Y
670	Anopheles	ADULT	FEMALE	An. funestus	2019-04-24T00:00:00Z	Apr-19	W50	GABON | LOPE NATIONAL PARK	-0.12848	11.6059	Sylvatic	HLC	1	two_hosts	yes	NOT_COLLECTED
671	Anopheles	ADULT	FEMALE	An. maculipalpis	2019-04-24T00:00:00Z	Apr-19	W50	GABON | LOPE NATIONAL PARK	-0.12848	11.6059	Sylvatic	HLC	1	two_hosts	yes	NOT_COLLECTED
672	Aedes	ADULT	FEMALE	Aedes hopkinsi group	2019-04-24T00:00:00Z	Apr-19	W50	GABON | LOPE NATIONAL PARK	-0.12848	11.6059	Sylvatic	HLC	1	two_hosts	yes	NOT_COLLECTED
673	Anopheles	ADULT	FEMALE	An. funestus	2019-04-24T00:00:00Z	Apr-19	W50	GABON | LOPE NATIONAL PARK	-0.12848	11.6059	Sylvatic	HLC	1	two_hosts	yes	NOT_COLLECTED
674	Anopheles	ADULT	FEMALE	An. funestus	2019-04-24T00:00:00Z	Apr-19	W50	GABON | LOPE NATIONAL PARK	-0.12848	11.6059	Sylvatic	HLC	1	two_hosts	yes	NOT_COLLECTED
675	Anopheles	ADULT	FEMALE	An. coluzzii	2019-04-24T00:00:00Z	Apr-19	W50	GABON | LOPE NATIONAL PARK	-0.12848	11.6059	Sylvatic	HLC	1	two_hosts	yes	NOT_COLLECTED
676	Anopheles	ADULT	FEMALE	An. funestus	2019-04-24T00:00:00Z	Apr-19	W50	GABON | LOPE NATIONAL PARK	-0.12848	11.6059	Sylvatic	HLC	1	two_hosts	yes	NOT_COLLECTED
677	Anopheles	ADULT	FEMALE	An. maculipalpis	2019-04-24T00:00:00Z	Apr-19	W50	GABON | LOPE NATIONAL PARK	-0.12848	11.6059	Sylvatic	HLC	1	two_hosts	yes	NOT_COLLECTED
678	Aedes	ADULT	FEMALE	Aedes vittatus	2019-04-24T00:00:00Z	Apr-19	W50	GABON | LOPE NATIONAL PARK	-0.12848	11.6059	Sylvatic	HLC	1	two_hosts	yes	NOT_COLLECTED
679	Aedes	ADULT	FEMALE	Aedes hopkinsi group	2019-04-24T00:00:00Z	Apr-19	W50	GABON | LOPE NATIONAL PARK	-0.12848	11.6059	Sylvatic	HLC	1	two_hosts	yes	NOT_COLLECTED
680	Aedes	ADULT	FEMALE	Aedes vittatus	2019-04-24T00:00:00Z	Apr-19	W50	GABON | LOPE NATIONAL PARK	-0.12848	11.6059	Sylvatic	HLC	1	two_hosts	yes	NOT_COLLECTED
681	Aedes	ADULT	FEMALE	Aedes hopkinsi group	2019-04-24T00:00:00Z	Apr-19	W50	GABON | LOPE NATIONAL PARK	-0.12848	11.6059	Sylvatic	HLC	1	two_hosts	yes	NOT_COLLECTED
682	Anopheles	ADULT	FEMALE	An. maculipalpis	2019-04-24T00:00:00Z	Apr-19	W50	GABON | LOPE NATIONAL PARK	-0.12848	11.6059	Sylvatic	HLC	1	two_hosts	yes	NOT_COLLECTED
683	Aedes	ADULT	FEMALE	Aedes hopkinsi group	2019-04-24T00:00:00Z	Apr-19	W50	GABON | LOPE NATIONAL PARK	-0.12848	11.6059	Sylvatic	HLC	1	two_hosts	yes	NOT_COLLECTED
684	Anopheles	ADULT	FEMALE	An. coluzzii	2019-04-24T00:00:00Z	Apr-19	W50	GABON | LOPE NATIONAL PARK	-0.12848	11.6059	Sylvatic	HLC	1	two_hosts	yes	Y	Homo sapiens
685	Anopheles	ADULT	FEMALE	An. coluzzii	2019-04-24T00:00:00Z	Apr-19	W50	GABON | LOPE NATIONAL PARK	-0.12848	11.6059	Sylvatic	HLC	1	two_hosts	yes	NOT_COLLECTED
686	Anopheles	ADULT	FEMALE	An. coluzzii	2019-04-24T00:00:00Z	Apr-19	W50	GABON | LOPE NATIONAL PARK	-0.12848	11.6059	Sylvatic	HLC	1	two_hosts	yes	NOT_COLLECTED
687	Anopheles	ADULT	FEMALE	An. funestus	2019-04-24T00:00:00Z	Apr-19	W50	GABON | LOPE NATIONAL PARK	-0.12848	11.6059	Sylvatic	HLC	1	two_hosts	yes	NOT_COLLECTED
688	Aedes	ADULT	FEMALE	Aedes vittatus	2019-04-24T00:00:00Z	Apr-19	W50	GABON | LOPE NATIONAL PARK	-0.12848	11.6059	Sylvatic	HLC	1	two_hosts	yes	NOT_COLLECTED
689	Aedes	ADULT	FEMALE	Aedes vittatus	2019-04-24T00:00:00Z	Apr-19	W50	GABON | LOPE NATIONAL PARK	-0.12848	11.6059	Sylvatic	HLC	1	two_hosts	yes	NOT_COLLECTED
690	Aedes	ADULT	FEMALE	Aedes hopkinsi group	2019-04-24T00:00:00Z	Apr-19	W50	GABON | LOPE NATIONAL PARK	-0.12848	11.6059	Sylvatic	HLC	1	two_hosts	yes	NOT_COLLECTED
691	Anopheles	ADULT	FEMALE	An. coluzzii	2019-04-24T00:00:00Z	Apr-19	W50	GABON | LOPE NATIONAL PARK	-0.12848	11.6059	Sylvatic	HLC	1	two_hosts	yes	NOT_COLLECTED
692	Anopheles	ADULT	FEMALE	An. gambiae_complex	2019-04-24T00:00:00Z	Apr-19	W50	GABON | LOPE NATIONAL PARK	-0.12848	11.6059	Sylvatic	HLC	1	two_hosts	yes	NOT_COLLECTED
693	Anopheles	ADULT	FEMALE	An. coluzzii	2019-04-24T00:00:00Z	Apr-19	W50	GABON | LOPE NATIONAL PARK	-0.12848	11.6059	Sylvatic	HLC	1	two_hosts	yes	Y	Homo sapiens
694	Anopheles	ADULT	FEMALE	An. coluzzii	2019-04-24T00:00:00Z	Apr-19	W50	GABON | LOPE NATIONAL PARK	-0.12848	11.6059	Sylvatic	HLC	1	two_hosts	yes	NOT_COLLECTED
695	Anopheles	ADULT	FEMALE	An. coluzzii	2019-04-24T00:00:00Z	Apr-19	W50	GABON | LOPE NATIONAL PARK	-0.12848	11.6059	Sylvatic	HLC	1	two_hosts	yes	NOT_COLLECTED
696	Anopheles	ADULT	FEMALE	An. funestus	2019-04-24T00:00:00Z	Apr-19	W50	GABON | LOPE NATIONAL PARK	-0.12848	11.6059	Sylvatic	HLC	1	two_hosts	yes	NOT_COLLECTED
697	Anopheles	ADULT	FEMALE	An. maculipalpis	2019-04-24T00:00:00Z	Apr-19	W50	GABON | LOPE NATIONAL PARK	-0.12848	11.6059	Sylvatic	HLC	1	two_hosts	yes	NOT_COLLECTED
698	Anopheles	ADULT	FEMALE	An. coluzzii	2019-04-24T00:00:00Z	Apr-19	W50	GABON | LOPE NATIONAL PARK	-0.12848	11.6059	Sylvatic	HLC	1	two_hosts	yes	NOT_COLLECTED
699	Aedes	ADULT	FEMALE	Aedes hopkinsi group	2019-04-24T00:00:00Z	Apr-19	W50	GABON | LOPE NATIONAL PARK	-0.12848	11.6059	Sylvatic	HLC	1	two_hosts	yes	NOT_COLLECTED
700	Anopheles	ADULT	FEMALE	An. maculipalpis	2019-04-24T00:00:00Z	Apr-19	W50	GABON | LOPE NATIONAL PARK	-0.12848	11.6059	Sylvatic	HLC	1	two_hosts	yes	NOT_COLLECTED
701	Anopheles	ADULT	FEMALE	An. maculipalpis	2019-04-24T00:00:00Z	Apr-19	W50	GABON | LOPE NATIONAL PARK	-0.12848	11.6059	Sylvatic	HLC	1	two_hosts	yes	NOT_COLLECTED
702	Anopheles	ADULT	FEMALE	An. maculipalpis	2019-04-24T00:00:00Z	Apr-19	W50	GABON | LOPE NATIONAL PARK	-0.12848	11.6059	Sylvatic	HLC	1	two_hosts	yes	NOT_COLLECTED
703	Anopheles	ADULT	FEMALE	An. coluzzii	2019-04-24T00:00:00Z	Apr-19	W50	GABON | LOPE NATIONAL PARK	-0.12848	11.6059	Sylvatic	HLC	1	two_hosts	yes	NOT_COLLECTED
704	Anopheles	ADULT	FEMALE	An. coluzzii	2019-04-24T00:00:00Z	Apr-19	W50	GABON | LOPE NATIONAL PARK	-0.12848	11.6059	Sylvatic	HLC	1	two_hosts	yes	NOT_COLLECTED
705	Anopheles	ADULT	FEMALE	An. coluzzii	2019-04-24T00:00:00Z	Apr-19	W50	GABON | LOPE NATIONAL PARK	-0.12848	11.6059	Sylvatic	HLC	1	two_hosts	yes	NOT_COLLECTED
706	Anopheles	ADULT	FEMALE	An. funestus	2019-04-24T00:00:00Z	Apr-19	W50	GABON | LOPE NATIONAL PARK	-0.12848	11.6059	Sylvatic	HLC	1	two_hosts	yes	NOT_COLLECTED
707	Anopheles	ADULT	FEMALE	An. funestus	2019-04-24T00:00:00Z	Apr-19	W50	GABON | LOPE NATIONAL PARK	-0.12848	11.6059	Sylvatic	HLC	1	two_hosts	yes	NOT_COLLECTED
708	Aedes	ADULT	FEMALE	Aedes hopkinsi group	2019-04-24T00:00:00Z	Apr-19	W50	GABON | LOPE NATIONAL PARK	-0.12848	11.6059	Sylvatic	HLC	1	two_hosts	yes	Y
709	Anopheles	ADULT	FEMALE	An. maculipalpis	2019-04-24T00:00:00Z	Apr-19	W50	GABON | LOPE NATIONAL PARK	-0.12848	11.6059	Sylvatic	HLC	1	two_hosts	yes	Y	Homo sapiens
710	Anopheles	ADULT	FEMALE	An. maculipalpis	2019-04-24T00:00:00Z	Apr-19	W50	GABON | LOPE NATIONAL PARK	-0.12848	11.6059	Sylvatic	HLC	1	two_hosts	yes	Y	Homo sapiens
711	Anopheles	ADULT	FEMALE	An. funestus	2019-04-24T00:00:00Z	Apr-19	W50	GABON | LOPE NATIONAL PARK	-0.12848	11.6059	Sylvatic	HLC	1	two_hosts	yes	Y
712	Anopheles	ADULT	FEMALE	An. funestus	2019-04-24T00:00:00Z	Apr-19	W50	GABON | LOPE NATIONAL PARK	-0.12848	11.6059	Sylvatic	HLC	1	two_hosts	yes	NOT_COLLECTED
713	Anopheles	ADULT	FEMALE	An. funestus	2019-04-24T00:00:00Z	Apr-19	W50	GABON | LOPE NATIONAL PARK	-0.12848	11.6059	Sylvatic	HLC	1	two_hosts	yes	NOT_COLLECTED
714	Anopheles	ADULT	FEMALE	An. coluzzii	2019-04-24T00:00:00Z	Apr-19	W50	GABON | LOPE NATIONAL PARK	-0.12848	11.6059	Sylvatic	HLC	1	two_hosts	yes	NOT_COLLECTED
715	Anopheles	ADULT	FEMALE	An. funestus	2019-04-24T00:00:00Z	Apr-19	W50	GABON | LOPE NATIONAL PARK	-0.12848	11.6059	Sylvatic	HLC	1	two_hosts	yes	NOT_COLLECTED
716	Anopheles	ADULT	FEMALE	An. coluzzii	2019-04-24T00:00:00Z	Apr-19	W50	GABON | LOPE NATIONAL PARK	-0.12848	11.6059	Sylvatic	HLC	1	two_hosts	yes	Y	Homo sapiens
717	Anopheles	ADULT	FEMALE	An. coluzzii	2019-04-24T00:00:00Z	Apr-19	W50	GABON | LOPE NATIONAL PARK	-0.12848	11.6059	Sylvatic	HLC	1	two_hosts	yes	NOT_COLLECTED
718	Anopheles	ADULT	FEMALE	An. coluzzii	2019-04-24T00:00:00Z	Apr-19	W50	GABON | LOPE NATIONAL PARK	-0.12848	11.6059	Sylvatic	HLC	1	two_hosts	yes	Y
719	Anopheles	ADULT	FEMALE	An. coluzzii	2019-04-24T00:00:00Z	Apr-19	W50	GABON | LOPE NATIONAL PARK	-0.12848	11.6059	Sylvatic	HLC	1	two_hosts	yes	NOT_COLLECTED
720	Aedes	ADULT	FEMALE	Aedes vittatus	2019-04-24T00:00:00Z	Apr-19	W50	GABON | LOPE NATIONAL PARK	-0.12848	11.6059	Sylvatic	ABC	0	two_hosts	yes	NOT_COLLECTED
721	Aedes	ADULT	FEMALE	Aedes vittatus	2019-04-24T00:00:00Z	Apr-19	W50	GABON | LOPE NATIONAL PARK	-0.12848	11.6059	Sylvatic	ABC	0	two_hosts	yes	Y
722	Aedes	ADULT	FEMALE	Aedes vittatus	2019-04-24T00:00:00Z	Apr-19	W50	GABON | LOPE NATIONAL PARK	-0.12848	11.6059	Sylvatic	ABC	0	two_hosts	yes	NOT_COLLECTED
723	Aedes	ADULT	FEMALE	Aedes vittatus	2019-04-24T00:00:00Z	Apr-19	W50	GABON | LOPE NATIONAL PARK	-0.12848	11.6059	Sylvatic	ABC	0	two_hosts	yes	NOT_COLLECTED
724	Aedes	ADULT	FEMALE	Aedes vittatus	2019-04-24T00:00:00Z	Apr-19	W50	GABON | LOPE NATIONAL PARK	-0.12848	11.6059	Sylvatic	ABC	0	two_hosts	yes	NOT_COLLECTED
725	Aedes	ADULT	FEMALE	Aedes vittatus	2019-04-24T00:00:00Z	Apr-19	W50	GABON | LOPE NATIONAL PARK	-0.12848	11.6059	Sylvatic	ABC	0	two_hosts	yes	NOT_COLLECTED
726	Aedes	ADULT	FEMALE	Aedes vittatus	2019-04-24T00:00:00Z	Apr-19	W50	GABON | LOPE NATIONAL PARK	-0.12848	11.6059	Sylvatic	ABC	0	two_hosts	yes	Y
727	Aedes	ADULT	FEMALE	Aedes vittatus	2019-04-24T00:00:00Z	Apr-19	W50	GABON | LOPE NATIONAL PARK	-0.12848	11.6059	Sylvatic	ABC	0	two_hosts	yes	Y
728	Aedes	ADULT	FEMALE	Aedes vittatus	2019-04-24T00:00:00Z	Apr-19	W50	GABON | LOPE NATIONAL PARK	-0.12848	11.6059	Sylvatic	ABC	0	two_hosts	yes	Y
729	Aedes	ADULT	FEMALE	Aedes vittatus	2019-04-24T00:00:00Z	Apr-19	W50	GABON | LOPE NATIONAL PARK	-0.12848	11.6059	Sylvatic	ABC	0	two_hosts	yes	NOT_COLLECTED
730	Aedes	ADULT	FEMALE	Aedes vittatus	2019-04-24T00:00:00Z	Apr-19	W50	GABON | LOPE NATIONAL PARK	-0.12848	11.6059	Sylvatic	ABC	0	two_hosts	yes	NOT_COLLECTED
731	Aedes	ADULT	FEMALE	Aedes vittatus	2019-04-24T00:00:00Z	Apr-19	W50	GABON | LOPE NATIONAL PARK	-0.12848	11.6059	Sylvatic	ABC	0	two_hosts	yes	NOT_COLLECTED
732	Aedes	ADULT	FEMALE	Aedes vittatus	2019-04-24T00:00:00Z	Apr-19	W50	GABON | LOPE NATIONAL PARK	-0.12848	11.6059	Sylvatic	ABC	0	two_hosts	yes	Y
733	Aedes	ADULT	FEMALE	Aedes vittatus	2019-04-24T00:00:00Z	Apr-19	W50	GABON | LOPE NATIONAL PARK	-0.12848	11.6059	Sylvatic	ABC	0	two_hosts	yes	NOT_COLLECTED
734	Aedes	ADULT	FEMALE	Aedes vittatus	2019-04-24T00:00:00Z	Apr-19	W50	GABON | LOPE NATIONAL PARK	-0.12848	11.6059	Sylvatic	ABC	0	two_hosts	yes	NOT_COLLECTED
735	Aedes	ADULT	FEMALE	Aedes vittatus	2019-04-24T00:00:00Z	Apr-19	W50	GABON | LOPE NATIONAL PARK	-0.12848	11.6059	Sylvatic	ABC	0	two_hosts	yes	NOT_COLLECTED
736	Aedes	ADULT	FEMALE	Aedes vittatus	2019-04-24T00:00:00Z	Apr-19	W50	GABON | LOPE NATIONAL PARK	-0.12848	11.6059	Sylvatic	ABC	0	two_hosts	yes	Y
737	Aedes	ADULT	FEMALE	Aedes vittatus	2019-04-24T00:00:00Z	Apr-19	W50	GABON | LOPE NATIONAL PARK	-0.12848	11.6059	Sylvatic	ABC	0	two_hosts	yes	Y
738	Aedes	ADULT	FEMALE	Aedes hopkinsi group	2019-04-24T00:00:00Z	Apr-19	W50	GABON | LOPE NATIONAL PARK	-0.12848	11.6059	Sylvatic	ABC	0	two_hosts	yes	NOT_COLLECTED
739	Aedes	ADULT	FEMALE	Aedes hopkinsi group	2019-04-24T00:00:00Z	Apr-19	W50	GABON | LOPE NATIONAL PARK	-0.12848	11.6059	Sylvatic	ABC	0	two_hosts	yes	NOT_COLLECTED
740	Aedes	ADULT	FEMALE	Aedes hopkinsi group	2019-04-24T00:00:00Z	Apr-19	W50	GABON | LOPE NATIONAL PARK	-0.12848	11.6059	Sylvatic	ABC	0	two_hosts	yes	NOT_COLLECTED
741	Aedes	ADULT	FEMALE	Aedes hopkinsi group	2019-04-24T00:00:00Z	Apr-19	W50	GABON | LOPE NATIONAL PARK	-0.12848	11.6059	Sylvatic	ABC	0	two_hosts	yes	NOT_COLLECTED
742	Aedes	ADULT	FEMALE	Aedes hopkinsi group	2019-04-24T00:00:00Z	Apr-19	W50	GABON | LOPE NATIONAL PARK	-0.12848	11.6059	Sylvatic	ABC	0	two_hosts	yes	NOT_COLLECTED
743	Aedes	ADULT	FEMALE	Aedes hopkinsi group	2019-04-24T00:00:00Z	Apr-19	W50	GABON | LOPE NATIONAL PARK	-0.12848	11.6059	Sylvatic	ABC	0	two_hosts	yes	NOT_COLLECTED
744	Aedes	ADULT	FEMALE	Aedes vittatus	2019-04-24T00:00:00Z	Apr-19	W50	GABON | LOPE NATIONAL PARK	-0.12848	11.6059	Sylvatic	ABC	0	two_hosts	yes	Y
745	Coquillettidia	ADULT	FEMALE	Coquiletidia cristata	2019-04-24T00:00:00Z	Apr-19	W50	GABON | LOPE NATIONAL PARK	-0.12848	11.6059	Sylvatic	ABC	0	two_hosts	yes	Y
746	Coquillettidia	ADULT	FEMALE	Coquiletidia cristata	2019-04-24T00:00:00Z	Apr-19	W50	GABON | LOPE NATIONAL PARK	-0.12848	11.6059	Sylvatic	ABC	0	two_hosts	yes	NOT_COLLECTED
747	Mansonia	ADULT	FEMALE	Mansonia uniformis	2019-04-24T00:00:00Z	Apr-19	W50	GABON | LOPE NATIONAL PARK	-0.12848	11.6059	Sylvatic	ABC	0	two_hosts	yes	NOT_COLLECTED
748	Mansonia	ADULT	FEMALE	Mansonia uniformis	2019-04-24T00:00:00Z	Apr-19	W50	GABON | LOPE NATIONAL PARK	-0.12848	11.6059	Sylvatic	ABC	0	two_hosts	yes	NOT_COLLECTED
749	Mansonia	ADULT	FEMALE	Mansonia uniformis	2019-04-24T00:00:00Z	Apr-19	W50	GABON | LOPE NATIONAL PARK	-0.12848	11.6059	Sylvatic	ABC	0	two_hosts	yes	NOT_COLLECTED
750	Anopheles	ADULT	FEMALE	An. coustani	2019-04-24T00:00:00Z	Apr-19	W50	GABON | LOPE NATIONAL PARK	-0.12848	11.6059	Sylvatic	ABC	0	two_hosts	yes	Y	Ovis aries
751	Anopheles	ADULT	FEMALE	An. coustani	2019-04-24T00:00:00Z	Apr-19	W50	GABON | LOPE NATIONAL PARK	-0.12848	11.6059	Sylvatic	ABC	0	two_hosts	yes	Y
752	Anopheles	ADULT	FEMALE	An. coustani	2019-04-24T00:00:00Z	Apr-19	W50	GABON | LOPE NATIONAL PARK	-0.12848	11.6059	Sylvatic	ABC	0	two_hosts	yes	Y	Ovis aries
753	Anopheles	ADULT	FEMALE	An. coustani	2019-04-24T00:00:00Z	Apr-19	W50	GABON | LOPE NATIONAL PARK	-0.12848	11.6059	Sylvatic	ABC	0	two_hosts	yes	Y
754	Anopheles	ADULT	FEMALE	An. maculipalpis	2019-04-24T00:00:00Z	Apr-19	W50	GABON | LOPE NATIONAL PARK	-0.12848	11.6059	Sylvatic	ABC	0	two_hosts	yes	Y	Ovis aries
755	Anopheles	ADULT	FEMALE	An. maculipalpis	2019-04-24T00:00:00Z	Apr-19	W50	GABON | LOPE NATIONAL PARK	-0.12848	11.6059	Sylvatic	ABC	0	two_hosts	yes	Y	Ovis aries
762	Aedes	ADULT	FEMALE	Aedes vittatus	2019-04-25T00:00:00Z	Apr-19	W24	GABON | LOPE NATIONAL PARK	-0.10436	11.6087	Domestic	HLC	1	two_hosts	yes	NOT_COLLECTED
763	Aedes	ADULT	FEMALE	Aedes vittatus	2019-04-25T00:00:00Z	Apr-19	W24	GABON | LOPE NATIONAL PARK	-0.10436	11.6087	Domestic	HLC	1	two_hosts	yes	NOT_COLLECTED
764	Aedes	ADULT	FEMALE	Aedes vittatus	2019-04-25T00:00:00Z	Apr-19	W24	GABON | LOPE NATIONAL PARK	-0.10436	11.6087	Domestic	HLC	1	two_hosts	yes	NOT_COLLECTED
765	Anopheles	ADULT	FEMALE	An. gambiae	2019-04-25T00:00:00Z	Apr-19	W24	GABON | LOPE NATIONAL PARK	-0.10436	11.6087	Domestic	HLC	1	two_hosts	yes	NOT_COLLECTED
766	Anopheles	ADULT	FEMALE	An. coluzzii	2019-04-25T00:00:00Z	Apr-19	W24	GABON | LOPE NATIONAL PARK	-0.10436	11.6087	Domestic	HLC	1	two_hosts	yes	NOT_COLLECTED
767	Anopheles	ADULT	FEMALE	An. gambiae	2019-04-25T00:00:00Z	Apr-19	W24	GABON | LOPE NATIONAL PARK	-0.10436	11.6087	Domestic	HLC	1	two_hosts	yes	NOT_COLLECTED
768	Anopheles	ADULT	FEMALE	An. gambiae	2019-04-25T00:00:00Z	Apr-19	W24	GABON | LOPE NATIONAL PARK	-0.10436	11.6087	Domestic	HLC	1	two_hosts	yes	NOT_COLLECTED
769	Anopheles	ADULT	FEMALE	An. funestus	2019-04-25T00:00:00Z	Apr-19	W24	GABON | LOPE NATIONAL PARK	-0.10436	11.6087	Domestic	HLC	1	two_hosts	yes	NOT_COLLECTED
770	Mansonia	ADULT	FEMALE	Mansonia uniformis	2019-04-25T00:00:00Z	Apr-19	W24	GABON | LOPE NATIONAL PARK	-0.10436	11.6087	Domestic	HLC	1	two_hosts	yes	NOT_COLLECTED
771	Mansonia	ADULT	FEMALE	Mansonia uniformis	2019-04-25T00:00:00Z	Apr-19	W24	GABON | LOPE NATIONAL PARK	-0.10436	11.6087	Domestic	HLC	1	two_hosts	yes	NOT_COLLECTED
772	Mansonia	ADULT	FEMALE	Mansonia uniformis	2019-04-25T00:00:00Z	Apr-19	W24	GABON | LOPE NATIONAL PARK	-0.10436	11.6087	Domestic	HLC	1	two_hosts	yes	NOT_COLLECTED
773	Mansonia	ADULT	FEMALE	Mansonia uniformis	2019-04-25T00:00:00Z	Apr-19	W24	GABON | LOPE NATIONAL PARK	-0.10436	11.6087	Domestic	HLC	1	two_hosts	yes	NOT_COLLECTED
774	Mansonia	ADULT	FEMALE	Mansonia uniformis	2019-04-25T00:00:00Z	Apr-19	W24	GABON | LOPE NATIONAL PARK	-0.10436	11.6087	Domestic	HLC	1	two_hosts	yes	NOT_COLLECTED
775	Mansonia	ADULT	FEMALE	Mansonia uniformis	2019-04-25T00:00:00Z	Apr-19	W24	GABON | LOPE NATIONAL PARK	-0.10436	11.6087	Domestic	HLC	1	two_hosts	yes	NOT_COLLECTED
776	Mansonia	ADULT	FEMALE	Mansonia uniformis	2019-04-25T00:00:00Z	Apr-19	W24	GABON | LOPE NATIONAL PARK	-0.10436	11.6087	Domestic	HLC	1	two_hosts	yes	NOT_COLLECTED
777	Aedes	ADULT	FEMALE	Aedes cumminsi	2019-04-25T00:00:00Z	Apr-19	W24	GABON | LOPE NATIONAL PARK	-0.10436	11.6087	Domestic	HLC	1	two_hosts	yes	NOT_COLLECTED
778	Aedes	ADULT	FEMALE	Aedes vittatus	2019-04-25T00:00:00Z	Apr-19	W24	GABON | LOPE NATIONAL PARK	-0.10436	11.6087	Domestic	HLC	1	two_hosts	yes	NOT_COLLECTED
779	Anopheles	ADULT	FEMALE	An. coluzzii	2019-04-25T00:00:00Z	Apr-19	W24	GABON | LOPE NATIONAL PARK	-0.10436	11.6087	Domestic	HLC	1	two_hosts	yes	NOT_COLLECTED
780	Anopheles	ADULT	FEMALE	An. coluzzii	2019-04-25T00:00:00Z	Apr-19	W24	GABON | LOPE NATIONAL PARK	-0.10436	11.6087	Domestic	HLC	1	two_hosts	yes	NOT_COLLECTED
781	Anopheles	ADULT	FEMALE	An. coluzzii	2019-04-25T00:00:00Z	Apr-19	W24	GABON | LOPE NATIONAL PARK	-0.10436	11.6087	Domestic	HLC	1	two_hosts	yes	NOT_COLLECTED
782	Mansonia	ADULT	FEMALE	Mansonia africana	2019-04-25T00:00:00Z	Apr-19	W24	GABON | LOPE NATIONAL PARK	-0.10436	11.6087	Domestic	HLC	1	two_hosts	yes	NOT_COLLECTED
783	Mansonia	ADULT	FEMALE	Mansonia uniformis	2019-04-25T00:00:00Z	Apr-19	W24	GABON | LOPE NATIONAL PARK	-0.10436	11.6087	Domestic	HLC	1	two_hosts	yes	NOT_COLLECTED
784	Mansonia	ADULT	FEMALE	Mansonia uniformis	2019-04-25T00:00:00Z	Apr-19	W24	GABON | LOPE NATIONAL PARK	-0.10436	11.6087	Domestic	HLC	1	two_hosts	yes	NOT_COLLECTED
785	Mansonia	ADULT	FEMALE	Mansonia africana	2019-04-25T00:00:00Z	Apr-19	W24	GABON | LOPE NATIONAL PARK	-0.10436	11.6087	Domestic	HLC	1	two_hosts	yes	NOT_COLLECTED
786	Mansonia	ADULT	FEMALE	Mansonia uniformis	2019-04-25T00:00:00Z	Apr-19	W24	GABON | LOPE NATIONAL PARK	-0.10436	11.6087	Domestic	HLC	1	two_hosts	yes	NOT_COLLECTED
787	Aedes	ADULT	FEMALE	Aedes vittatus	2019-04-25T00:00:00Z	Apr-19	W24	GABON | LOPE NATIONAL PARK	-0.10436	11.6087	Domestic	HLC	1	two_hosts	yes	NOT_COLLECTED
788	Anopheles	ADULT	FEMALE	An. gambiae	2019-04-25T00:00:00Z	Apr-19	W24	GABON | LOPE NATIONAL PARK	-0.10436	11.6087	Domestic	HLC	1	two_hosts	yes	NOT_COLLECTED
789	Anopheles	ADULT	FEMALE	An. coluzzii	2019-04-25T00:00:00Z	Apr-19	W24	GABON | LOPE NATIONAL PARK	-0.10436	11.6087	Domestic	HLC	1	two_hosts	yes	NOT_COLLECTED
790	Anopheles	ADULT	FEMALE	An. coluzzii	2019-04-25T00:00:00Z	Apr-19	W24	GABON | LOPE NATIONAL PARK	-0.10436	11.6087	Domestic	HLC	1	two_hosts	yes	NOT_COLLECTED
791	Anopheles	ADULT	FEMALE	An. coluzzii	2019-04-25T00:00:00Z	Apr-19	W24	GABON | LOPE NATIONAL PARK	-0.10436	11.6087	Domestic	HLC	1	two_hosts	yes	NOT_COLLECTED
792	Mansonia	ADULT	FEMALE	Mansonia uniformis	2019-04-25T00:00:00Z	Apr-19	W24	GABON | LOPE NATIONAL PARK	-0.10436	11.6087	Domestic	HLC	1	two_hosts	yes	NOT_COLLECTED
793	Mansonia	ADULT	FEMALE	Mansonia africana	2019-04-25T00:00:00Z	Apr-19	W24	GABON | LOPE NATIONAL PARK	-0.10436	11.6087	Domestic	HLC	1	two_hosts	yes	NOT_COLLECTED
794	Mansonia	ADULT	FEMALE	Mansonia uniformis	2019-04-25T00:00:00Z	Apr-19	W24	GABON | LOPE NATIONAL PARK	-0.10436	11.6087	Domestic	HLC	1	two_hosts	yes	NOT_COLLECTED
795	Mansonia	ADULT	FEMALE	Mansonia uniformis	2019-04-25T00:00:00Z	Apr-19	W24	GABON | LOPE NATIONAL PARK	-0.10436	11.6087	Domestic	HLC	1	two_hosts	yes	NOT_COLLECTED
796	Mansonia	ADULT	FEMALE	Mansonia uniformis	2019-04-25T00:00:00Z	Apr-19	W24	GABON | LOPE NATIONAL PARK	-0.10436	11.6087	Domestic	HLC	1	two_hosts	yes	NOT_COLLECTED
797	Mansonia	ADULT	FEMALE	Mansonia uniformis	2019-04-25T00:00:00Z	Apr-19	W24	GABON | LOPE NATIONAL PARK	-0.10436	11.6087	Domestic	HLC	1	two_hosts	yes	NOT_COLLECTED
798	Mansonia	ADULT	FEMALE	Mansonia africana	2019-04-25T00:00:00Z	Apr-19	W24	GABON | LOPE NATIONAL PARK	-0.10436	11.6087	Domestic	HLC	1	two_hosts	yes	NOT_COLLECTED
799	Mansonia	ADULT	FEMALE	Mansonia africana	2019-04-25T00:00:00Z	Apr-19	W24	GABON | LOPE NATIONAL PARK	-0.10436	11.6087	Domestic	HLC	1	two_hosts	yes	NOT_COLLECTED
800	Mansonia	ADULT	FEMALE	Mansonia africana	2019-04-25T00:00:00Z	Apr-19	W24	GABON | LOPE NATIONAL PARK	-0.10436	11.6087	Domestic	HLC	1	two_hosts	yes	NOT_COLLECTED
801	Mansonia	ADULT	FEMALE	Mansonia africana	2019-04-25T00:00:00Z	Apr-19	W24	GABON | LOPE NATIONAL PARK	-0.10436	11.6087	Domestic	HLC	1	two_hosts	yes	NOT_COLLECTED
802	Mansonia	ADULT	FEMALE	Mansonia africana	2019-04-25T00:00:00Z	Apr-19	W24	GABON | LOPE NATIONAL PARK	-0.10436	11.6087	Domestic	HLC	1	two_hosts	yes	NOT_COLLECTED
803	Mansonia	ADULT	FEMALE	Mansonia africana	2019-04-25T00:00:00Z	Apr-19	W24	GABON | LOPE NATIONAL PARK	-0.10436	11.6087	Domestic	HLC	1	two_hosts	yes	NOT_COLLECTED
804	Mansonia	ADULT	FEMALE	Mansonia uniformis	2019-04-25T00:00:00Z	Apr-19	W24	GABON | LOPE NATIONAL PARK	-0.10436	11.6087	Domestic	HLC	1	two_hosts	yes	NOT_COLLECTED
805	Anopheles	ADULT	FEMALE	An. gambiae	2019-04-25T00:00:00Z	Apr-19	W24	GABON | LOPE NATIONAL PARK	-0.10436	11.6087	Domestic	HLC	1	two_hosts	yes	NOT_COLLECTED
806	Anopheles	ADULT	FEMALE	An. gambiae	2019-04-25T00:00:00Z	Apr-19	W24	GABON | LOPE NATIONAL PARK	-0.10436	11.6087	Domestic	HLC	1	two_hosts	yes	NOT_COLLECTED
807	Mansonia	ADULT	FEMALE	Mansonia uniformis	2019-04-25T00:00:00Z	Apr-19	W24	GABON | LOPE NATIONAL PARK	-0.10436	11.6087	Domestic	HLC	1	two_hosts	yes	NOT_COLLECTED
808	Mansonia	ADULT	FEMALE	Mansonia uniformis	2019-04-25T00:00:00Z	Apr-19	W24	GABON | LOPE NATIONAL PARK	-0.10436	11.6087	Domestic	HLC	1	two_hosts	yes	NOT_COLLECTED
809	Mansonia	ADULT	FEMALE	Mansonia uniformis	2019-04-25T00:00:00Z	Apr-19	W24	GABON | LOPE NATIONAL PARK	-0.10436	11.6087	Domestic	HLC	1	two_hosts	yes	NOT_COLLECTED
810	Mansonia	ADULT	FEMALE	Mansonia africana	2019-04-25T00:00:00Z	Apr-19	W24	GABON | LOPE NATIONAL PARK	-0.10436	11.6087	Domestic	HLC	1	two_hosts	yes	NOT_COLLECTED
811	Mansonia	ADULT	FEMALE	Mansonia uniformis	2019-04-25T00:00:00Z	Apr-19	W24	GABON | LOPE NATIONAL PARK	-0.10436	11.6087	Domestic	HLC	1	two_hosts	yes	NOT_COLLECTED
812	Mansonia	ADULT	FEMALE	Mansonia uniformis	2019-04-25T00:00:00Z	Apr-19	W24	GABON | LOPE NATIONAL PARK	-0.10436	11.6087	Domestic	HLC	1	two_hosts	yes	NOT_COLLECTED
813	Anopheles	ADULT	FEMALE	An. coluzzii	2019-04-25T00:00:00Z	Apr-19	W24	GABON | LOPE NATIONAL PARK	-0.10436	11.6087	Domestic	HLC	1	two_hosts	yes	NOT_COLLECTED
814	Anopheles	ADULT	FEMALE	An. coluzzii	2019-04-25T00:00:00Z	Apr-19	W24	GABON | LOPE NATIONAL PARK	-0.10436	11.6087	Domestic	HLC	1	two_hosts	yes	NOT_COLLECTED
815	Anopheles	ADULT	FEMALE	An. coluzzii	2019-04-25T00:00:00Z	Apr-19	W24	GABON | LOPE NATIONAL PARK	-0.10436	11.6087	Domestic	HLC	1	two_hosts	yes	NOT_COLLECTED
816	Anopheles	ADULT	FEMALE	An. coluzzii	2019-04-25T00:00:00Z	Apr-19	W24	GABON | LOPE NATIONAL PARK	-0.10436	11.6087	Domestic	HLC	1	two_hosts	yes	NOT_COLLECTED
817	Anopheles	ADULT	FEMALE	An. coluzzii	2019-04-25T00:00:00Z	Apr-19	W24	GABON | LOPE NATIONAL PARK	-0.10436	11.6087	Domestic	HLC	1	two_hosts	yes	NOT_COLLECTED
818	Mansonia	ADULT	FEMALE	Mansonia africana	2019-04-25T00:00:00Z	Apr-19	W24	GABON | LOPE NATIONAL PARK	-0.10436	11.6087	Domestic	HLC	1	two_hosts	yes	NOT_COLLECTED
819	Mansonia	ADULT	FEMALE	Mansonia africana	2019-04-25T00:00:00Z	Apr-19	W24	GABON | LOPE NATIONAL PARK	-0.10436	11.6087	Domestic	HLC	1	two_hosts	yes	NOT_COLLECTED
820	Mansonia	ADULT	FEMALE	Mansonia africana	2019-04-25T00:00:00Z	Apr-19	W24	GABON | LOPE NATIONAL PARK	-0.10436	11.6087	Domestic	HLC	1	two_hosts	yes	NOT_COLLECTED
821	Mansonia	ADULT	FEMALE	Mansonia uniformis	2019-04-25T00:00:00Z	Apr-19	W24	GABON | LOPE NATIONAL PARK	-0.10436	11.6087	Domestic	HLC	1	two_hosts	yes	NOT_COLLECTED
822	Mansonia	ADULT	FEMALE	Mansonia africana	2019-04-25T00:00:00Z	Apr-19	W24	GABON | LOPE NATIONAL PARK	-0.10436	11.6087	Domestic	HLC	1	two_hosts	yes	NOT_COLLECTED
823	Mansonia	ADULT	FEMALE	Mansonia uniformis	2019-04-25T00:00:00Z	Apr-19	W24	GABON | LOPE NATIONAL PARK	-0.10436	11.6087	Domestic	HLC	1	two_hosts	yes	NOT_COLLECTED
824	Mansonia	ADULT	FEMALE	Mansonia uniformis	2019-04-25T00:00:00Z	Apr-19	W24	GABON | LOPE NATIONAL PARK	-0.10436	11.6087	Domestic	HLC	1	two_hosts	yes	NOT_COLLECTED
825	Mansonia	ADULT	FEMALE	Mansonia uniformis	2019-04-25T00:00:00Z	Apr-19	W24	GABON | LOPE NATIONAL PARK	-0.10436	11.6087	Domestic	HLC	1	two_hosts	yes	NOT_COLLECTED
826	Mansonia	ADULT	FEMALE	Mansonia uniformis	2019-04-25T00:00:00Z	Apr-19	W24	GABON | LOPE NATIONAL PARK	-0.10436	11.6087	Domestic	HLC	1	two_hosts	yes	NOT_COLLECTED
827	Mansonia	ADULT	FEMALE	Mansonia uniformis	2019-04-25T00:00:00Z	Apr-19	W24	GABON | LOPE NATIONAL PARK	-0.10436	11.6087	Domestic	HLC	1	two_hosts	yes	NOT_COLLECTED
828	Mansonia	ADULT	FEMALE	Mansonia uniformis	2019-04-25T00:00:00Z	Apr-19	W24	GABON | LOPE NATIONAL PARK	-0.10436	11.6087	Domestic	HLC	1	two_hosts	yes	NOT_COLLECTED
829	Mansonia	ADULT	FEMALE	Mansonia uniformis	2019-04-25T00:00:00Z	Apr-19	W24	GABON | LOPE NATIONAL PARK	-0.10436	11.6087	Domestic	HLC	1	two_hosts	yes	NOT_COLLECTED
830	Anopheles	ADULT	FEMALE	An. coluzzii	2019-04-25T00:00:00Z	Apr-19	W24	GABON | LOPE NATIONAL PARK	-0.10436	11.6087	Domestic	HLC	1	two_hosts	yes	NOT_COLLECTED
831	Anopheles	ADULT	FEMALE	An. coluzzii	2019-04-25T00:00:00Z	Apr-19	W24	GABON | LOPE NATIONAL PARK	-0.10436	11.6087	Domestic	HLC	1	two_hosts	yes	NOT_COLLECTED
832	Anopheles	ADULT	FEMALE	An. coluzzii	2019-04-25T00:00:00Z	Apr-19	W24	GABON | LOPE NATIONAL PARK	-0.10436	11.6087	Domestic	HLC	1	two_hosts	yes	NOT_COLLECTED
833	Anopheles	ADULT	FEMALE	An. gambiae	2019-04-25T00:00:00Z	Apr-19	W24	GABON | LOPE NATIONAL PARK	-0.10436	11.6087	Domestic	HLC	1	two_hosts	yes	NOT_COLLECTED
834	Anopheles	ADULT	FEMALE	An. coluzzii	2019-04-25T00:00:00Z	Apr-19	W24	GABON | LOPE NATIONAL PARK	-0.10436	11.6087	Domestic	HLC	1	two_hosts	yes	NOT_COLLECTED
835	Anopheles	ADULT	FEMALE	An. gambiae	2019-04-25T00:00:00Z	Apr-19	W24	GABON | LOPE NATIONAL PARK	-0.10436	11.6087	Domestic	HLC	1	two_hosts	yes	NOT_COLLECTED
836	Anopheles	ADULT	FEMALE	An. coustani	2019-04-25T00:00:00Z	Apr-19	W24	GABON | LOPE NATIONAL PARK	-0.10436	11.6087	Domestic	ABC	0	two_hosts	yes	NOT_COLLECTED
837	Anopheles	ADULT	FEMALE	An. coustani	2019-04-25T00:00:00Z	Apr-19	W24	GABON | LOPE NATIONAL PARK	-0.10436	11.6087	Domestic	ABC	0	two_hosts	yes	NOT_COLLECTED
838	Anopheles	ADULT	FEMALE	An. coustani	2019-04-25T00:00:00Z	Apr-19	W24	GABON | LOPE NATIONAL PARK	-0.10436	11.6087	Domestic	ABC	0	two_hosts	yes	NOT_COLLECTED
839	Anopheles	ADULT	FEMALE	An. coustani	2019-04-25T00:00:00Z	Apr-19	W24	GABON | LOPE NATIONAL PARK	-0.10436	11.6087	Domestic	ABC	0	two_hosts	yes	NOT_COLLECTED
840	Anopheles	ADULT	FEMALE	An. coustani	2019-04-25T00:00:00Z	Apr-19	W24	GABON | LOPE NATIONAL PARK	-0.10436	11.6087	Domestic	ABC	0	two_hosts	yes	NOT_COLLECTED
841	Anopheles	ADULT	FEMALE	An. coustani	2019-04-25T00:00:00Z	Apr-19	W24	GABON | LOPE NATIONAL PARK	-0.10436	11.6087	Domestic	ABC	0	two_hosts	yes	NOT_COLLECTED
842	Anopheles	ADULT	FEMALE	An. coustani	2019-04-25T00:00:00Z	Apr-19	W24	GABON | LOPE NATIONAL PARK	-0.10436	11.6087	Domestic	ABC	0	two_hosts	yes	NOT_COLLECTED
843	Anopheles	ADULT	FEMALE	An. coustani	2019-04-25T00:00:00Z	Apr-19	W24	GABON | LOPE NATIONAL PARK	-0.10436	11.6087	Domestic	ABC	0	two_hosts	yes	NOT_COLLECTED
844	Anopheles	ADULT	FEMALE	An. coustani	2019-04-25T00:00:00Z	Apr-19	W24	GABON | LOPE NATIONAL PARK	-0.10436	11.6087	Domestic	ABC	0	two_hosts	yes	NOT_COLLECTED
845	Anopheles	ADULT	FEMALE	An. coustani	2019-04-25T00:00:00Z	Apr-19	W24	GABON | LOPE NATIONAL PARK	-0.10436	11.6087	Domestic	ABC	0	two_hosts	yes	NOT_COLLECTED
846	Aedes	ADULT	FEMALE	Aedes vittatus	2019-04-25T00:00:00Z	Apr-19	W24	GABON | LOPE NATIONAL PARK	-0.10436	11.6087	Domestic	ABC	0	two_hosts	yes	NOT_COLLECTED
847	Mansonia	ADULT	FEMALE	Mansonia africana	2019-04-25T00:00:00Z	Apr-19	W24	GABON | LOPE NATIONAL PARK	-0.10436	11.6087	Domestic	ABC	0	two_hosts	yes	NOT_COLLECTED
849	Mansonia	ADULT	FEMALE	Mansonia uniformis	2019-04-25T00:00:00Z	Apr-19	W24	GABON | LOPE NATIONAL PARK	-0.10436	11.6087	Domestic	ABC	0	two_hosts	yes	NOT_COLLECTED
850	Mansonia	ADULT	FEMALE	Mansonia uniformis	2019-04-25T00:00:00Z	Apr-19	W24	GABON | LOPE NATIONAL PARK	-0.10436	11.6087	Domestic	ABC	0	two_hosts	yes	NOT_COLLECTED
851	Mansonia	ADULT	FEMALE	Mansonia uniformis	2019-04-25T00:00:00Z	Apr-19	W24	GABON | LOPE NATIONAL PARK	-0.10436	11.6087	Domestic	ABC	0	two_hosts	yes	NOT_COLLECTED
852	Mansonia	ADULT	FEMALE	Mansonia uniformis	2019-04-25T00:00:00Z	Apr-19	W24	GABON | LOPE NATIONAL PARK	-0.10436	11.6087	Domestic	ABC	0	two_hosts	yes	NOT_COLLECTED
853	Mansonia	ADULT	FEMALE	Mansonia uniformis	2019-04-25T00:00:00Z	Apr-19	W24	GABON | LOPE NATIONAL PARK	-0.10436	11.6087	Domestic	ABC	0	two_hosts	yes	NOT_COLLECTED
854	Mansonia	ADULT	FEMALE	Mansonia uniformis	2019-04-25T00:00:00Z	Apr-19	W24	GABON | LOPE NATIONAL PARK	-0.10436	11.6087	Domestic	ABC	0	two_hosts	yes	NOT_COLLECTED
855	Mansonia	ADULT	FEMALE	Mansonia uniformis	2019-04-25T00:00:00Z	Apr-19	W24	GABON | LOPE NATIONAL PARK	-0.10436	11.6087	Domestic	ABC	0	two_hosts	yes	NOT_COLLECTED
856	Mansonia	ADULT	FEMALE	Mansonia uniformis	2019-04-25T00:00:00Z	Apr-19	W24	GABON | LOPE NATIONAL PARK	-0.10436	11.6087	Domestic	ABC	0	two_hosts	yes	NOT_COLLECTED
857	Mansonia	ADULT	FEMALE	Mansonia uniformis	2019-04-25T00:00:00Z	Apr-19	W24	GABON | LOPE NATIONAL PARK	-0.10436	11.6087	Domestic	ABC	0	two_hosts	yes	NOT_COLLECTED
858	Mansonia	ADULT	FEMALE	Mansonia uniformis	2019-04-25T00:00:00Z	Apr-19	W24	GABON | LOPE NATIONAL PARK	-0.10436	11.6087	Domestic	ABC	0	two_hosts	yes	NOT_COLLECTED
859	Mansonia	ADULT	FEMALE	Mansonia uniformis	2019-04-25T00:00:00Z	Apr-19	W24	GABON | LOPE NATIONAL PARK	-0.10436	11.6087	Domestic	ABC	0	two_hosts	yes	NOT_COLLECTED
860	Mansonia	ADULT	FEMALE	Mansonia uniformis	2019-04-25T00:00:00Z	Apr-19	W24	GABON | LOPE NATIONAL PARK	-0.10436	11.6087	Domestic	ABC	0	two_hosts	yes	NOT_COLLECTED
861	Mansonia	ADULT	FEMALE	Mansonia uniformis	2019-04-25T00:00:00Z	Apr-19	W24	GABON | LOPE NATIONAL PARK	-0.10436	11.6087	Domestic	ABC	0	two_hosts	yes	NOT_COLLECTED
862	Mansonia	ADULT	FEMALE	Mansonia uniformis	2019-04-25T00:00:00Z	Apr-19	W24	GABON | LOPE NATIONAL PARK	-0.10436	11.6087	Domestic	ABC	0	two_hosts	yes	NOT_COLLECTED
863	Mansonia	ADULT	FEMALE	Mansonia uniformis	2019-04-25T00:00:00Z	Apr-19	W24	GABON | LOPE NATIONAL PARK	-0.10436	11.6087	Domestic	ABC	0	two_hosts	yes	NOT_COLLECTED
864	Mansonia	ADULT	FEMALE	Mansonia uniformis	2019-04-25T00:00:00Z	Apr-19	W24	GABON | LOPE NATIONAL PARK	-0.10436	11.6087	Domestic	ABC	0	two_hosts	yes	NOT_COLLECTED
865	Aedes	ADULT	FEMALE	Aedes vittatus	2019-04-25T00:00:00Z	Apr-19	W24	GABON | LOPE NATIONAL PARK	-0.10436	11.6087	Domestic	ABC	0	two_hosts	yes	NOT_COLLECTED
866	Aedes	ADULT	FEMALE	Aedes vittatus	2019-04-25T00:00:00Z	Apr-19	W24	GABON | LOPE NATIONAL PARK	-0.10436	11.6087	Domestic	ABC	0	two_hosts	yes	NOT_COLLECTED
867	Mansonia	ADULT	FEMALE	Mansonia uniformis	2019-04-25T00:00:00Z	Apr-19	W24	GABON | LOPE NATIONAL PARK	-0.10436	11.6087	Domestic	ABC	0	two_hosts	yes	NOT_COLLECTED
868	Mansonia	ADULT	FEMALE	Mansonia uniformis	2019-04-25T00:00:00Z	Apr-19	W24	GABON | LOPE NATIONAL PARK	-0.10436	11.6087	Domestic	ABC	0	two_hosts	yes	NOT_COLLECTED
869	Mansonia	ADULT	FEMALE	Mansonia uniformis	2019-04-25T00:00:00Z	Apr-19	W24	GABON | LOPE NATIONAL PARK	-0.10436	11.6087	Domestic	ABC	0	two_hosts	yes	NOT_COLLECTED
870	Mansonia	ADULT	FEMALE	Mansonia uniformis	2019-04-25T00:00:00Z	Apr-19	W24	GABON | LOPE NATIONAL PARK	-0.10436	11.6087	Domestic	ABC	0	two_hosts	yes	NOT_COLLECTED
871	Mansonia	ADULT	FEMALE	Mansonia uniformis	2019-04-25T00:00:00Z	Apr-19	W24	GABON | LOPE NATIONAL PARK	-0.10436	11.6087	Domestic	ABC	0	two_hosts	yes	NOT_COLLECTED
872	Mansonia	ADULT	FEMALE	Mansonia uniformis	2019-04-25T00:00:00Z	Apr-19	W24	GABON | LOPE NATIONAL PARK	-0.10436	11.6087	Domestic	ABC	0	two_hosts	yes	NOT_COLLECTED
873	Mansonia	ADULT	FEMALE	Mansonia uniformis	2019-04-25T00:00:00Z	Apr-19	W24	GABON | LOPE NATIONAL PARK	-0.10436	11.6087	Domestic	ABC	0	two_hosts	yes	NOT_COLLECTED
874	Mansonia	ADULT	FEMALE	Mansonia uniformis	2019-04-25T00:00:00Z	Apr-19	W24	GABON | LOPE NATIONAL PARK	-0.10436	11.6087	Domestic	ABC	0	two_hosts	yes	NOT_COLLECTED
875	Mansonia	ADULT	FEMALE	Mansonia uniformis	2019-04-25T00:00:00Z	Apr-19	W24	GABON | LOPE NATIONAL PARK	-0.10436	11.6087	Domestic	ABC	0	two_hosts	yes	NOT_COLLECTED
876	Mansonia	ADULT	FEMALE	Mansonia uniformis	2019-04-25T00:00:00Z	Apr-19	W24	GABON | LOPE NATIONAL PARK	-0.10436	11.6087	Domestic	ABC	0	two_hosts	yes	NOT_COLLECTED
877	Mansonia	ADULT	FEMALE	Mansonia uniformis	2019-04-25T00:00:00Z	Apr-19	W24	GABON | LOPE NATIONAL PARK	-0.10436	11.6087	Domestic	ABC	0	two_hosts	yes	NOT_COLLECTED
878	Mansonia	ADULT	FEMALE	Mansonia uniformis	2019-04-25T00:00:00Z	Apr-19	W24	GABON | LOPE NATIONAL PARK	-0.10436	11.6087	Domestic	ABC	0	two_hosts	yes	NOT_COLLECTED
879	Mansonia	ADULT	FEMALE	Mansonia uniformis	2019-04-25T00:00:00Z	Apr-19	W24	GABON | LOPE NATIONAL PARK	-0.10436	11.6087	Domestic	ABC	0	two_hosts	yes	Y
880	Anopheles	ADULT	FEMALE	An. coustani	2019-04-25T00:00:00Z	Apr-19	W24	GABON | LOPE NATIONAL PARK	-0.10436	11.6087	Domestic	ABC	0	two_hosts	yes	NOT_COLLECTED
3785	Anopheles	ADULT	FEMALE	An. coluzzii	2019-11-20T00:00:00Z	2019-11-01	W39	GABON | LOPE NATIONAL PARK	-0.15525	11.6232	Sylvatic	HLC	1	two_hosts	yes	N
3786	Anopheles	ADULT	FEMALE	An. coluzzii	2019-11-20T00:00:00Z	2019-11-01	W39	GABON | LOPE NATIONAL PARK	-0.15525	11.6232	Sylvatic	HLC	1	two_hosts	yes	N
3787	Anopheles	ADULT	FEMALE	An. funestus	2019-11-20T00:00:00Z	2019-11-01	W39	GABON | LOPE NATIONAL PARK	-0.15525	11.6232	Sylvatic	HLC	1	two_hosts	yes	NOT_COLLECTED
3788	Anopheles	ADULT	FEMALE	An. funestus	2019-11-20T00:00:00Z	2019-11-01	W39	GABON | LOPE NATIONAL PARK	-0.15525	11.6232	Sylvatic	HLC	1	two_hosts	yes	NOT_COLLECTED
3789	Anopheles	ADULT	FEMALE	An. gambiae_complex	2019-11-20T00:00:00Z	2019-11-01	W39	GABON | LOPE NATIONAL PARK	-0.15525	11.6232	Sylvatic	HLC	1	two_hosts	yes	N
3790	Anopheles	ADULT	FEMALE	An. coluzzii	2019-11-20T00:00:00Z	2019-11-01	W39	GABON | LOPE NATIONAL PARK	-0.15525	11.6232	Sylvatic	HLC	1	two_hosts	yes	N
3791	Anopheles	ADULT	FEMALE	An. funestus	2019-11-20T00:00:00Z	2019-11-01	W39	GABON | LOPE NATIONAL PARK	-0.15525	11.6232	Sylvatic	HLC	1	two_hosts	yes	NOT_COLLECTED
3792	Anopheles	ADULT	FEMALE	An. funestus	2019-11-20T00:00:00Z	2019-11-01	W39	GABON | LOPE NATIONAL PARK	-0.15525	11.6232	Sylvatic	HLC	1	two_hosts	yes	NOT_COLLECTED
3793	Anopheles	ADULT	FEMALE	An. funestus	2019-11-20T00:00:00Z	2019-11-01	W39	GABON | LOPE NATIONAL PARK	-0.15525	11.6232	Sylvatic	HLC	1	two_hosts	yes	NOT_COLLECTED
3794	Anopheles	ADULT	FEMALE	An. maculipalpis	2019-11-20T00:00:00Z	2019-11-01	W39	GABON | LOPE NATIONAL PARK	-0.15525	11.6232	Sylvatic	HLC	1	two_hosts	yes	NOT_COLLECTED
3795	Anopheles	ADULT	FEMALE	An. coluzzii	2019-11-20T00:00:00Z	2019-11-01	W39	GABON | LOPE NATIONAL PARK	-0.15525	11.6232	Sylvatic	HLC	1	two_hosts	yes	N
3796	Anopheles	ADULT	FEMALE	An. funestus	2019-11-20T00:00:00Z	2019-11-01	W39	GABON | LOPE NATIONAL PARK	-0.15525	11.6232	Sylvatic	HLC	1	two_hosts	yes	NOT_COLLECTED
3797	Anopheles	ADULT	FEMALE	An. funestus	2019-11-20T00:00:00Z	2019-11-01	W39	GABON | LOPE NATIONAL PARK	-0.15525	11.6232	Sylvatic	HLC	1	two_hosts	yes	NOT_COLLECTED
3798	Anopheles	ADULT	FEMALE	An. funestus	2019-11-20T00:00:00Z	2019-11-01	W39	GABON | LOPE NATIONAL PARK	-0.15525	11.6232	Sylvatic	HLC	1	two_hosts	yes	NOT_COLLECTED
3799	Anopheles	ADULT	FEMALE	An. funestus	2019-11-20T00:00:00Z	2019-11-01	W39	GABON | LOPE NATIONAL PARK	-0.15525	11.6232	Sylvatic	HLC	1	two_hosts	yes	NOT_COLLECTED
3800	Anopheles	ADULT	FEMALE	An. hancocki/brohieri	2019-11-20T00:00:00Z	2019-11-01	W39	GABON | LOPE NATIONAL PARK	-0.15525	11.6232	Sylvatic	HLC	1	two_hosts	yes	NOT_COLLECTED
3801	Anopheles	ADULT	FEMALE	An. funestus	2019-11-20T00:00:00Z	2019-11-01	W39	GABON | LOPE NATIONAL PARK	-0.15525	11.6232	Sylvatic	HLC	1	two_hosts	yes	NOT_COLLECTED
3802	Anopheles	ADULT	FEMALE	An. funestus	2019-11-20T00:00:00Z	2019-11-01	W39	GABON | LOPE NATIONAL PARK	-0.15525	11.6232	Sylvatic	HLC	1	two_hosts	yes	NOT_COLLECTED
3803	Anopheles	ADULT	FEMALE	An. coluzzii	2019-11-20T00:00:00Z	2019-11-01	W39	GABON | LOPE NATIONAL PARK	-0.15525	11.6232	Sylvatic	HLC	1	two_hosts	yes	N
3804	Anopheles	ADULT	FEMALE	An. funestus	2019-11-20T00:00:00Z	2019-11-01	W39	GABON | LOPE NATIONAL PARK	-0.15525	11.6232	Sylvatic	HLC	1	two_hosts	yes	NOT_COLLECTED
3805	Anopheles	ADULT	FEMALE	An. coluzzii	2019-11-20T00:00:00Z	2019-11-01	W39	GABON | LOPE NATIONAL PARK	-0.15525	11.6232	Sylvatic	HLC	1	two_hosts	yes	N
3806	Anopheles	ADULT	FEMALE	An. coluzzii	2019-11-20T00:00:00Z	2019-11-01	W39	GABON | LOPE NATIONAL PARK	-0.15525	11.6232	Sylvatic	HLC	1	two_hosts	yes	N
3807	Anopheles	ADULT	FEMALE	An. funestus	2019-11-20T00:00:00Z	2019-11-01	W39	GABON | LOPE NATIONAL PARK	-0.15525	11.6232	Sylvatic	HLC	1	two_hosts	yes	NOT_COLLECTED
3808	Anopheles	ADULT	FEMALE	An. funestus	2019-11-20T00:00:00Z	2019-11-01	W39	GABON | LOPE NATIONAL PARK	-0.15525	11.6232	Sylvatic	HLC	1	two_hosts	yes	Y	Homo sapiens
3809	Anopheles	ADULT	FEMALE	An. coluzzii	2019-11-20T00:00:00Z	2019-11-01	W39	GABON | LOPE NATIONAL PARK	-0.15525	11.6232	Sylvatic	HLC	1	two_hosts	yes	NOT_COLLECTED
3810	Anopheles	ADULT	FEMALE	An. funestus	2019-11-20T00:00:00Z	2019-11-01	W39	GABON | LOPE NATIONAL PARK	-0.15525	11.6232	Sylvatic	HLC	1	two_hosts	yes	NOT_COLLECTED
3811	Anopheles	ADULT	FEMALE	An. funestus	2019-11-20T00:00:00Z	2019-11-01	W39	GABON | LOPE NATIONAL PARK	-0.15525	11.6232	Sylvatic	HLC	1	two_hosts	yes	NOT_COLLECTED
3812	Anopheles	ADULT	FEMALE	An. funestus	2019-11-20T00:00:00Z	2019-11-01	W39	GABON | LOPE NATIONAL PARK	-0.15525	11.6232	Sylvatic	HLC	1	two_hosts	yes	NOT_COLLECTED
3813	Anopheles	ADULT	FEMALE	An. funestus	2019-11-20T00:00:00Z	2019-11-01	W39	GABON | LOPE NATIONAL PARK	-0.15525	11.6232	Sylvatic	HLC	1	two_hosts	yes	NOT_COLLECTED
3814	Anopheles	ADULT	FEMALE	An. funestus	2019-11-20T00:00:00Z	2019-11-01	W39	GABON | LOPE NATIONAL PARK	-0.15525	11.6232	Sylvatic	HLC	1	two_hosts	yes	NOT_COLLECTED
3815	Anopheles	ADULT	FEMALE	An. funestus	2019-11-20T00:00:00Z	2019-11-01	W39	GABON | LOPE NATIONAL PARK	-0.15525	11.6232	Sylvatic	HLC	1	two_hosts	yes	NOT_COLLECTED
3816	Anopheles	ADULT	FEMALE	An. coluzzii	2019-11-20T00:00:00Z	2019-11-01	W39	GABON | LOPE NATIONAL PARK	-0.15525	11.6232	Sylvatic	HLC	1	two_hosts	yes	N
3817	Anopheles	ADULT	FEMALE	An. coluzzii	2019-11-20T00:00:00Z	2019-11-01	W39	GABON | LOPE NATIONAL PARK	-0.15525	11.6232	Sylvatic	HLC	1	two_hosts	yes	N
3818	Anopheles	ADULT	FEMALE	An. coluzzii	2019-11-20T00:00:00Z	2019-11-01	W39	GABON | LOPE NATIONAL PARK	-0.15525	11.6232	Sylvatic	HLC	1	two_hosts	yes	N
3819	Anopheles	ADULT	FEMALE	An. coluzzii	2019-11-20T00:00:00Z	2019-11-01	W39	GABON | LOPE NATIONAL PARK	-0.15525	11.6232	Sylvatic	HLC	1	two_hosts	yes	N
3820	Anopheles	ADULT	FEMALE	An. funestus	2019-11-20T00:00:00Z	2019-11-01	W39	GABON | LOPE NATIONAL PARK	-0.15525	11.6232	Sylvatic	HLC	1	two_hosts	yes	NOT_COLLECTED
3821	Anopheles	ADULT	FEMALE	An. coustani	2019-11-20T00:00:00Z	2019-11-01	W39	GABON | LOPE NATIONAL PARK	-0.15525	11.6232	Sylvatic	HLC	1	two_hosts	yes	NOT_COLLECTED
3822	Aedes	ADULT	FEMALE	Aedes vittatus	2019-11-20T00:00:00Z	2019-11-01	W39	GABON | LOPE NATIONAL PARK	-0.15525	11.6232	Sylvatic	HLC	1	two_hosts	yes	NOT_COLLECTED
3823	Aedes	ADULT	FEMALE	Aedes vittatus	2019-11-20T00:00:00Z	2019-11-01	W39	GABON | LOPE NATIONAL PARK	-0.15525	11.6232	Sylvatic	HLC	1	two_hosts	yes	NOT_COLLECTED
3824	Aedes	ADULT	FEMALE	Aedes vittatus	2019-11-20T00:00:00Z	2019-11-01	W39	GABON | LOPE NATIONAL PARK	-0.15525	11.6232	Sylvatic	HLC	1	two_hosts	yes	NOT_COLLECTED
3825	Aedes	ADULT	FEMALE	Aedes vittatus	2019-11-20T00:00:00Z	2019-11-01	W39	GABON | LOPE NATIONAL PARK	-0.15525	11.6232	Sylvatic	HLC	1	two_hosts	yes	NOT_COLLECTED
3826	Aedes	ADULT	FEMALE	Aedes vittatus	2019-11-20T00:00:00Z	2019-11-01	W39	GABON | LOPE NATIONAL PARK	-0.15525	11.6232	Sylvatic	HLC	1	two_hosts	yes	NOT_COLLECTED
3827	Aedes	ADULT	FEMALE	Aedes vittatus	2019-11-20T00:00:00Z	2019-11-01	W39	GABON | LOPE NATIONAL PARK	-0.15525	11.6232	Sylvatic	HLC	1	two_hosts	yes	NOT_COLLECTED
3828	Aedes	ADULT	FEMALE	Aedes vittatus	2019-11-20T00:00:00Z	2019-11-01	W39	GABON | LOPE NATIONAL PARK	-0.15525	11.6232	Sylvatic	HLC	1	two_hosts	yes	NOT_COLLECTED
3829	Mansonia	ADULT	FEMALE	Mansonia africana	2019-11-20T00:00:00Z	2019-11-01	W39	GABON | LOPE NATIONAL PARK	-0.15525	11.6232	Sylvatic	HLC	1	two_hosts	yes	NOT_COLLECTED
3830	Anopheles	ADULT	FEMALE	An. funestus	2019-11-20T00:00:00Z	2019-11-01	W39	GABON | LOPE NATIONAL PARK	-0.15525	11.6232	Sylvatic	HLC	1	two_hosts	yes	NOT_COLLECTED
3831	Anopheles	ADULT	FEMALE	An. funestus	2019-11-20T00:00:00Z	2019-11-01	W39	GABON | LOPE NATIONAL PARK	-0.15525	11.6232	Sylvatic	HLC	1	two_hosts	yes	NOT_COLLECTED
3832	Aedes	ADULT	FEMALE	Aedes vittatus	2019-11-20T00:00:00Z	2019-11-01	W39	GABON | LOPE NATIONAL PARK	-0.15525	11.6232	Sylvatic	HLC	1	two_hosts	yes	NOT_COLLECTED
3833	Aedes	ADULT	FEMALE	Aedes vittatus	2019-11-20T00:00:00Z	2019-11-01	W39	GABON | LOPE NATIONAL PARK	-0.15525	11.6232	Sylvatic	HLC	1	two_hosts	yes	NOT_COLLECTED
3834	Aedes	ADULT	FEMALE	Aedes vittatus	2019-11-20T00:00:00Z	2019-11-01	W39	GABON | LOPE NATIONAL PARK	-0.15525	11.6232	Sylvatic	HLC	1	two_hosts	yes	NOT_COLLECTED
3835	Aedes	ADULT	FEMALE	Aedes vittatus	2019-11-20T00:00:00Z	2019-11-01	W39	GABON | LOPE NATIONAL PARK	-0.15525	11.6232	Sylvatic	HLC	1	two_hosts	yes	NOT_COLLECTED
3836	Aedes	ADULT	FEMALE	Aedes vittatus	2019-11-20T00:00:00Z	2019-11-01	W39	GABON | LOPE NATIONAL PARK	-0.15525	11.6232	Sylvatic	HLC	1	two_hosts	yes	NOT_COLLECTED
3837	Aedes	ADULT	FEMALE	Aedes vittatus	2019-11-20T00:00:00Z	2019-11-01	W39	GABON | LOPE NATIONAL PARK	-0.15525	11.6232	Sylvatic	HLC	1	two_hosts	yes	NOT_COLLECTED
3838	Aedes	ADULT	FEMALE	Aedes vittatus	2019-11-20T00:00:00Z	2019-11-01	W39	GABON | LOPE NATIONAL PARK	-0.15525	11.6232	Sylvatic	HLC	1	two_hosts	yes	NOT_COLLECTED
3839	Aedes	ADULT	FEMALE	Aedes vittatus	2019-11-20T00:00:00Z	2019-11-01	W39	GABON | LOPE NATIONAL PARK	-0.15525	11.6232	Sylvatic	HLC	1	two_hosts	yes	NOT_COLLECTED
3840	Aedes	ADULT	FEMALE	Aedes vittatus	2019-11-20T00:00:00Z	2019-11-01	W39	GABON | LOPE NATIONAL PARK	-0.15525	11.6232	Sylvatic	HLC	1	two_hosts	yes	NOT_COLLECTED
3841	Aedes	ADULT	FEMALE	Aedes vittatus	2019-11-20T00:00:00Z	2019-11-01	W39	GABON | LOPE NATIONAL PARK	-0.15525	11.6232	Sylvatic	HLC	1	two_hosts	yes	NOT_COLLECTED
3842	Aedes	ADULT	FEMALE	Aedes vittatus	2019-11-20T00:00:00Z	2019-11-01	W39	GABON | LOPE NATIONAL PARK	-0.15525	11.6232	Sylvatic	HLC	1	two_hosts	yes	NOT_COLLECTED
3843	Aedes	ADULT	FEMALE	Aedes vittatus	2019-11-20T00:00:00Z	2019-11-01	W39	GABON | LOPE NATIONAL PARK	-0.15525	11.6232	Sylvatic	HLC	1	two_hosts	yes	NOT_COLLECTED
3844	Aedes	ADULT	FEMALE	Aedes vittatus	2019-11-20T00:00:00Z	2019-11-01	W39	GABON | LOPE NATIONAL PARK	-0.15525	11.6232	Sylvatic	HLC	1	two_hosts	yes	NOT_COLLECTED
3845	Aedes	ADULT	FEMALE	Aedes vittatus	2019-11-20T00:00:00Z	2019-11-01	W39	GABON | LOPE NATIONAL PARK	-0.15525	11.6232	Sylvatic	HLC	1	two_hosts	yes	NOT_COLLECTED
3846	Aedes	ADULT	FEMALE	Aedes vittatus	2019-11-20T00:00:00Z	2019-11-01	W39	GABON | LOPE NATIONAL PARK	-0.15525	11.6232	Sylvatic	HLC	1	two_hosts	yes	NOT_COLLECTED
3847	Aedes	ADULT	FEMALE	Aedes vittatus	2019-11-20T00:00:00Z	2019-11-01	W39	GABON | LOPE NATIONAL PARK	-0.15525	11.6232	Sylvatic	HLC	1	two_hosts	yes	NOT_COLLECTED
3848	Aedes	ADULT	FEMALE	Aedes sp	2019-11-20T00:00:00Z	2019-11-01	W39	GABON | LOPE NATIONAL PARK	-0.15525	11.6232	Sylvatic	HLC	1	two_hosts	yes	NOT_COLLECTED
3849	Aedes	ADULT	FEMALE	Aedes sp	2019-11-20T00:00:00Z	2019-11-01	W39	GABON | LOPE NATIONAL PARK	-0.15525	11.6232	Sylvatic	HLC	1	two_hosts	yes	NOT_COLLECTED
3850	Aedes	ADULT	FEMALE	Aedes sp	2019-11-20T00:00:00Z	2019-11-01	W39	GABON | LOPE NATIONAL PARK	-0.15525	11.6232	Sylvatic	HLC	1	two_hosts	yes	NOT_COLLECTED
3851	Aedes	ADULT	FEMALE	Aedes sp	2019-11-20T00:00:00Z	2019-11-01	W39	GABON | LOPE NATIONAL PARK	-0.15525	11.6232	Sylvatic	HLC	1	two_hosts	yes	NOT_COLLECTED
3852	Aedes	ADULT	FEMALE	Aedes sp	2019-11-20T00:00:00Z	2019-11-01	W39	GABON | LOPE NATIONAL PARK	-0.15525	11.6232	Sylvatic	HLC	1	two_hosts	yes	NOT_COLLECTED
3853	Aedes	ADULT	FEMALE	Aedes sp	2019-11-20T00:00:00Z	2019-11-01	W39	GABON | LOPE NATIONAL PARK	-0.15525	11.6232	Sylvatic	HLC	1	two_hosts	yes	NOT_COLLECTED
3854	Aedes	ADULT	FEMALE	Aedes sp	2019-11-20T00:00:00Z	2019-11-01	W39	GABON | LOPE NATIONAL PARK	-0.15525	11.6232	Sylvatic	HLC	1	two_hosts	yes	NOT_COLLECTED
3855	Aedes	ADULT	FEMALE	Aedes sp	2019-11-20T00:00:00Z	2019-11-01	W39	GABON | LOPE NATIONAL PARK	-0.15525	11.6232	Sylvatic	HLC	1	two_hosts	yes	NOT_COLLECTED
3856	Aedes	ADULT	FEMALE	Aedes sp	2019-11-20T00:00:00Z	2019-11-01	W39	GABON | LOPE NATIONAL PARK	-0.15525	11.6232	Sylvatic	HLC	1	two_hosts	yes	NOT_COLLECTED
3857	Aedes	ADULT	FEMALE	Aedes sp	2019-11-20T00:00:00Z	2019-11-01	W39	GABON | LOPE NATIONAL PARK	-0.15525	11.6232	Sylvatic	HLC	1	two_hosts	yes	NOT_COLLECTED
3858	Aedes	ADULT	FEMALE	Aedes sp	2019-11-20T00:00:00Z	2019-11-01	W39	GABON | LOPE NATIONAL PARK	-0.15525	11.6232	Sylvatic	HLC	1	two_hosts	yes	NOT_COLLECTED
3859	Aedes	ADULT	FEMALE	Aedes sp	2019-11-20T00:00:00Z	2019-11-01	W39	GABON | LOPE NATIONAL PARK	-0.15525	11.6232	Sylvatic	HLC	1	two_hosts	yes	NOT_COLLECTED
3860	Aedes	ADULT	FEMALE	Aedes sp	2019-11-20T00:00:00Z	2019-11-01	W39	GABON | LOPE NATIONAL PARK	-0.15525	11.6232	Sylvatic	HLC	1	two_hosts	yes	NOT_COLLECTED
3861	Aedes	ADULT	FEMALE	Aedes sp	2019-11-20T00:00:00Z	2019-11-01	W39	GABON | LOPE NATIONAL PARK	-0.15525	11.6232	Sylvatic	HLC	1	two_hosts	yes	NOT_COLLECTED
3862	Aedes	ADULT	FEMALE	Aedes sp	2019-11-20T00:00:00Z	2019-11-01	W39	GABON | LOPE NATIONAL PARK	-0.15525	11.6232	Sylvatic	HLC	1	two_hosts	yes	NOT_COLLECTED
3863	Aedes	ADULT	FEMALE	Aedes sp	2019-11-20T00:00:00Z	2019-11-01	W39	GABON | LOPE NATIONAL PARK	-0.15525	11.6232	Sylvatic	HLC	1	two_hosts	yes	NOT_COLLECTED
3864	Aedes	ADULT	FEMALE	Aedes sp	2019-11-20T00:00:00Z	2019-11-01	W39	GABON | LOPE NATIONAL PARK	-0.15525	11.6232	Sylvatic	HLC	1	two_hosts	yes	NOT_COLLECTED
3865	Aedes	ADULT	FEMALE	Aedes sp	2019-11-20T00:00:00Z	2019-11-01	W39	GABON | LOPE NATIONAL PARK	-0.15525	11.6232	Sylvatic	HLC	1	two_hosts	yes	NOT_COLLECTED
3866	Aedes	ADULT	FEMALE	Aedes sp	2019-11-20T00:00:00Z	2019-11-01	W39	GABON | LOPE NATIONAL PARK	-0.15525	11.6232	Sylvatic	HLC	1	two_hosts	yes	NOT_COLLECTED
3867	Anopheles	ADULT	FEMALE	An. coluzzii	2019-11-20T00:00:00Z	2019-11-01	W39	GABON | LOPE NATIONAL PARK	-0.15525	11.6232	Sylvatic	ABC	0	two_hosts	yes	N
3868	Anopheles	ADULT	FEMALE	An. gambiae_complex	2019-11-20T00:00:00Z	2019-11-01	W39	GABON | LOPE NATIONAL PARK	-0.15525	11.6232	Sylvatic	ABC	0	two_hosts	yes	N
3869	Anopheles	ADULT	FEMALE	An. coustani	2019-11-20T00:00:00Z	2019-11-01	W39	GABON | LOPE NATIONAL PARK	-0.15525	11.6232	Sylvatic	ABC	0	two_hosts	yes	NOT_COLLECTED
3870	Anopheles	ADULT	FEMALE	An. coustani	2019-11-20T00:00:00Z	2019-11-01	W39	GABON | LOPE NATIONAL PARK	-0.15525	11.6232	Sylvatic	ABC	0	two_hosts	yes	NOT_COLLECTED
3871	Anopheles	ADULT	FEMALE	An. coustani	2019-11-20T00:00:00Z	2019-11-01	W39	GABON | LOPE NATIONAL PARK	-0.15525	11.6232	Sylvatic	ABC	0	two_hosts	yes	NOT_COLLECTED
3872	Anopheles	ADULT	FEMALE	An. coustani	2019-11-20T00:00:00Z	2019-11-01	W39	GABON | LOPE NATIONAL PARK	-0.15525	11.6232	Sylvatic	ABC	0	two_hosts	yes	NOT_COLLECTED
3873	Anopheles	ADULT	FEMALE	An. coustani	2019-11-20T00:00:00Z	2019-11-01	W39	GABON | LOPE NATIONAL PARK	-0.15525	11.6232	Sylvatic	ABC	0	two_hosts	yes	NOT_COLLECTED
3874	Anopheles	ADULT	FEMALE	An. coustani	2019-11-20T00:00:00Z	2019-11-01	W39	GABON | LOPE NATIONAL PARK	-0.15525	11.6232	Sylvatic	ABC	0	two_hosts	yes	NOT_COLLECTED
3875	Anopheles	ADULT	FEMALE	An. coustani	2019-11-20T00:00:00Z	2019-11-01	W39	GABON | LOPE NATIONAL PARK	-0.15525	11.6232	Sylvatic	ABC	0	two_hosts	yes	NOT_COLLECTED
3876	Anopheles	ADULT	FEMALE	An. coustani	2019-11-20T00:00:00Z	2019-11-01	W39	GABON | LOPE NATIONAL PARK	-0.15525	11.6232	Sylvatic	ABC	0	two_hosts	yes	NOT_COLLECTED
3877	Anopheles	ADULT	FEMALE	An. coustani	2019-11-20T00:00:00Z	2019-11-01	W39	GABON | LOPE NATIONAL PARK	-0.15525	11.6232	Sylvatic	ABC	0	two_hosts	yes	NOT_COLLECTED
3878	Anopheles	ADULT	FEMALE	An. coustani	2019-11-20T00:00:00Z	2019-11-01	W39	GABON | LOPE NATIONAL PARK	-0.15525	11.6232	Sylvatic	ABC	0	two_hosts	yes	NOT_COLLECTED
3879	Anopheles	ADULT	FEMALE	An. coustani	2019-11-20T00:00:00Z	2019-11-01	W39	GABON | LOPE NATIONAL PARK	-0.15525	11.6232	Sylvatic	ABC	0	two_hosts	yes	NOT_COLLECTED
3880	Anopheles	ADULT	FEMALE	An. coustani	2019-11-20T00:00:00Z	2019-11-01	W39	GABON | LOPE NATIONAL PARK	-0.15525	11.6232	Sylvatic	ABC	0	two_hosts	yes	NOT_COLLECTED
3881	Anopheles	ADULT	FEMALE	An. coustani	2019-11-20T00:00:00Z	2019-11-01	W39	GABON | LOPE NATIONAL PARK	-0.15525	11.6232	Sylvatic	ABC	0	two_hosts	yes	NOT_COLLECTED
3882	Anopheles	ADULT	FEMALE	An. coustani	2019-11-20T00:00:00Z	2019-11-01	W39	GABON | LOPE NATIONAL PARK	-0.15525	11.6232	Sylvatic	ABC	0	two_hosts	yes	NOT_COLLECTED
3883	Anopheles	ADULT	FEMALE	An. coustani	2019-11-20T00:00:00Z	2019-11-01	W39	GABON | LOPE NATIONAL PARK	-0.15525	11.6232	Sylvatic	ABC	0	two_hosts	yes	NOT_COLLECTED
3884	Anopheles	ADULT	FEMALE	An. coustani	2019-11-20T00:00:00Z	2019-11-01	W39	GABON | LOPE NATIONAL PARK	-0.15525	11.6232	Sylvatic	ABC	0	two_hosts	yes	NOT_COLLECTED
3885	Anopheles	ADULT	FEMALE	An. coustani	2019-11-20T00:00:00Z	2019-11-01	W39	GABON | LOPE NATIONAL PARK	-0.15525	11.6232	Sylvatic	ABC	0	two_hosts	yes	NOT_COLLECTED
3886	Anopheles	ADULT	FEMALE	An. coustani	2019-11-20T00:00:00Z	2019-11-01	W39	GABON | LOPE NATIONAL PARK	-0.15525	11.6232	Sylvatic	ABC	0	two_hosts	yes	NOT_COLLECTED
3887	Anopheles	ADULT	FEMALE	An. funestus	2019-11-20T00:00:00Z	2019-11-01	W39	GABON | LOPE NATIONAL PARK	-0.15525	11.6232	Sylvatic	ABC	0	two_hosts	yes	NOT_COLLECTED
3888	Aedes	ADULT	FEMALE	Aedes argenteopunctatus	2019-11-20T00:00:00Z	2019-11-01	W39	GABON | LOPE NATIONAL PARK	-0.15525	11.6232	Sylvatic	ABC	0	two_hosts	yes	NOT_COLLECTED
3889	Aedes	ADULT	FEMALE	Aedes argenteopunctatus	2019-11-20T00:00:00Z	2019-11-01	W39	GABON | LOPE NATIONAL PARK	-0.15525	11.6232	Sylvatic	ABC	0	two_hosts	yes	NOT_COLLECTED
3890	Aedes	ADULT	FEMALE	Aedes sp	2019-11-20T00:00:00Z	2019-11-01	W39	GABON | LOPE NATIONAL PARK	-0.15525	11.6232	Sylvatic	ABC	0	two_hosts	yes	NOT_COLLECTED
3891	Aedes	ADULT	FEMALE	Aedes vittatus	2019-11-20T00:00:00Z	2019-11-01	W39	GABON | LOPE NATIONAL PARK	-0.15525	11.6232	Sylvatic	ABC	0	two_hosts	yes	NOT_COLLECTED
3892	Aedes	ADULT	FEMALE	Aedes vittatus	2019-11-20T00:00:00Z	2019-11-01	W39	GABON | LOPE NATIONAL PARK	-0.15525	11.6232	Sylvatic	ABC	0	two_hosts	yes	NOT_COLLECTED
3893	Aedes	ADULT	FEMALE	Aedes vittatus	2019-11-20T00:00:00Z	2019-11-01	W39	GABON | LOPE NATIONAL PARK	-0.15525	11.6232	Sylvatic	ABC	0	two_hosts	yes	NOT_COLLECTED
3894	Aedes	ADULT	FEMALE	Aedes sp	2019-11-20T00:00:00Z	2019-11-01	W39	GABON | LOPE NATIONAL PARK	-0.15525	11.6232	Sylvatic	ABC	0	two_hosts	yes	NOT_COLLECTED
3895	Aedes	ADULT	FEMALE	Aedes sp	2019-11-20T00:00:00Z	2019-11-01	W39	GABON | LOPE NATIONAL PARK	-0.15525	11.6232	Sylvatic	ABC	0	two_hosts	yes	NOT_COLLECTED
3896	Aedes	ADULT	FEMALE	Aedes sp	2019-11-20T00:00:00Z	2019-11-01	W39	GABON | LOPE NATIONAL PARK	-0.15525	11.6232	Sylvatic	ABC	0	two_hosts	yes	NOT_COLLECTED
3898	Aedes	ADULT	FEMALE	Aedes sp	2019-11-20T00:00:00Z	2019-11-01	W39	GABON | LOPE NATIONAL PARK	-0.15525	11.6232	Sylvatic	ABC	0	two_hosts	yes	NOT_COLLECTED
3899	Aedes	ADULT	FEMALE	Aedes sp	2019-11-20T00:00:00Z	2019-11-01	W39	GABON | LOPE NATIONAL PARK	-0.15525	11.6232	Sylvatic	ABC	0	two_hosts	yes	NOT_COLLECTED
3901	Culex	ADULT	FEMALE	Culex sp	2019-11-20T00:00:00Z	2019-11-01	W39	GABON | LOPE NATIONAL PARK	-0.15525	11.6232	Sylvatic	ABC	0	two_hosts	yes	NOT_COLLECTED
3902	Anopheles	ADULT	FEMALE	An. coustani	2019-11-20T00:00:00Z	2019-11-01	W39	GABON | LOPE NATIONAL PARK	-0.15525	11.6232	Sylvatic	HLC	1	two_hosts	yes	NOT_COLLECTED
3903	Anopheles	ADULT	FEMALE	An. gambiae_complex	2019-11-20T00:00:00Z	2019-11-01	W39	GABON | LOPE NATIONAL PARK	-0.15525	11.6232	Sylvatic	HLC	1	two_hosts	yes	NOT_COLLECTED
3904	Culex	ADULT	FEMALE	Culex quinquefasciatus	2019-11-21T00:00:00Z	2019-11-01	W7	GABON | LOPE NATIONAL PARK	-0.11054	11.6009	Domestic	HLC	1	two_hosts	yes	NOT_COLLECTED
3905	Culex	ADULT	FEMALE	Culex quinquefasciatus	2019-11-21T00:00:00Z	2019-11-01	W7	GABON | LOPE NATIONAL PARK	-0.11054	11.6009	Domestic	HLC	1	two_hosts	yes	NOT_COLLECTED
3906	Culex	ADULT	FEMALE	Culex quinquefasciatus	2019-11-21T00:00:00Z	2019-11-01	W7	GABON | LOPE NATIONAL PARK	-0.11054	11.6009	Domestic	HLC	1	two_hosts	yes	NOT_COLLECTED
3907	Culex	ADULT	FEMALE	Culex quinquefasciatus	2019-11-21T00:00:00Z	2019-11-01	W7	GABON | LOPE NATIONAL PARK	-0.11054	11.6009	Domestic	HLC	1	two_hosts	yes	NOT_COLLECTED
3908	Culex	ADULT	FEMALE	Culex quinquefasciatus	2019-11-21T00:00:00Z	2019-11-01	W7	GABON | LOPE NATIONAL PARK	-0.11054	11.6009	Domestic	HLC	1	two_hosts	yes	NOT_COLLECTED
3909	Culex	ADULT	FEMALE	Culex quinquefasciatus	2019-11-21T00:00:00Z	2019-11-01	W7	GABON | LOPE NATIONAL PARK	-0.11054	11.6009	Domestic	HLC	1	two_hosts	yes	NOT_COLLECTED
3910	Culex	ADULT	FEMALE	Culex quinquefasciatus	2019-11-21T00:00:00Z	2019-11-01	W7	GABON | LOPE NATIONAL PARK	-0.11054	11.6009	Domestic	HLC	1	two_hosts	yes	NOT_COLLECTED
3911	Culex	ADULT	FEMALE	Culex quinquefasciatus	2019-11-21T00:00:00Z	2019-11-01	W7	GABON | LOPE NATIONAL PARK	-0.11054	11.6009	Domestic	HLC	1	two_hosts	yes	NOT_COLLECTED
3912	Culex	ADULT	FEMALE	Culex quinquefasciatus	2019-11-21T00:00:00Z	2019-11-01	W7	GABON | LOPE NATIONAL PARK	-0.11054	11.6009	Domestic	HLC	1	two_hosts	yes	NOT_COLLECTED
3913	Culex	ADULT	FEMALE	Culex quinquefasciatus	2019-11-21T00:00:00Z	2019-11-01	W7	GABON | LOPE NATIONAL PARK	-0.11054	11.6009	Domestic	HLC	1	two_hosts	yes	NOT_COLLECTED
3914	Culex	ADULT	FEMALE	Culex quinquefasciatus	2019-11-21T00:00:00Z	2019-11-01	W7	GABON | LOPE NATIONAL PARK	-0.11054	11.6009	Domestic	HLC	1	two_hosts	yes	NOT_COLLECTED
3915	Culex	ADULT	FEMALE	Culex quinquefasciatus	2019-11-21T00:00:00Z	2019-11-01	W7	GABON | LOPE NATIONAL PARK	-0.11054	11.6009	Domestic	HLC	1	two_hosts	yes	NOT_COLLECTED
3916	Culex	ADULT	FEMALE	Culex quinquefasciatus	2019-11-21T00:00:00Z	2019-11-01	W7	GABON | LOPE NATIONAL PARK	-0.11054	11.6009	Domestic	HLC	1	two_hosts	yes	NOT_COLLECTED
3917	Culex	ADULT	FEMALE	Culex quinquefasciatus	2019-11-21T00:00:00Z	2019-11-01	W7	GABON | LOPE NATIONAL PARK	-0.11054	11.6009	Domestic	HLC	1	two_hosts	yes	NOT_COLLECTED
3918	Culex	ADULT	FEMALE	Culex quinquefasciatus	2019-11-21T00:00:00Z	2019-11-01	W7	GABON | LOPE NATIONAL PARK	-0.11054	11.6009	Domestic	HLC	1	two_hosts	yes	NOT_COLLECTED
3919	Culex	ADULT	FEMALE	Culex quinquefasciatus	2019-11-21T00:00:00Z	2019-11-01	W7	GABON | LOPE NATIONAL PARK	-0.11054	11.6009	Domestic	HLC	1	two_hosts	yes	NOT_COLLECTED
3920	Culex	ADULT	FEMALE	Culex quinquefasciatus	2019-11-21T00:00:00Z	2019-11-01	W7	GABON | LOPE NATIONAL PARK	-0.11054	11.6009	Domestic	HLC	1	two_hosts	yes	NOT_COLLECTED
3921	Culex	ADULT	FEMALE	Culex quinquefasciatus	2019-11-21T00:00:00Z	2019-11-01	W7	GABON | LOPE NATIONAL PARK	-0.11054	11.6009	Domestic	HLC	1	two_hosts	yes	NOT_COLLECTED
3922	Culex	ADULT	FEMALE	Culex quinquefasciatus	2019-11-21T00:00:00Z	2019-11-01	W7	GABON | LOPE NATIONAL PARK	-0.11054	11.6009	Domestic	HLC	1	two_hosts	yes	NOT_COLLECTED
3923	Culex	ADULT	FEMALE	Culex quinquefasciatus	2019-11-21T00:00:00Z	2019-11-01	W7	GABON | LOPE NATIONAL PARK	-0.11054	11.6009	Domestic	HLC	1	two_hosts	yes	NOT_COLLECTED
3924	Culex	ADULT	FEMALE	Culex quinquefasciatus	2019-11-21T00:00:00Z	2019-11-01	W7	GABON | LOPE NATIONAL PARK	-0.11054	11.6009	Domestic	HLC	1	two_hosts	yes	NOT_COLLECTED
3925	Culex	ADULT	FEMALE	Culex sp	2019-11-21T00:00:00Z	2019-11-01	W7	GABON | LOPE NATIONAL PARK	-0.11054	11.6009	Domestic	HLC	1	two_hosts	yes	NOT_COLLECTED
3926	Aedes	ADULT	FEMALE	Aedes vittatus	2019-11-21T00:00:00Z	2019-11-01	W7	GABON | LOPE NATIONAL PARK	-0.11054	11.6009	Domestic	HLC	1	two_hosts	yes	NOT_COLLECTED
3927	Anopheles	ADULT	FEMALE	An. funestus	2019-11-21T00:00:00Z	2019-11-01	W7	GABON | LOPE NATIONAL PARK	-0.11054	11.6009	Domestic	HLC	1	two_hosts	yes	NOT_COLLECTED
3928	Culex	ADULT	FEMALE	Culex sp	2019-11-21T00:00:00Z	2019-11-01	W7	GABON | LOPE NATIONAL PARK	-0.11054	11.6009	Domestic	HLC	1	two_hosts	yes	NOT_COLLECTED
3929	Culex	ADULT	FEMALE	Culex quinquefasciatus	2019-11-21T00:00:00Z	2019-11-01	W7	GABON | LOPE NATIONAL PARK	-0.11054	11.6009	Domestic	HLC	1	two_hosts	yes	NOT_COLLECTED
3930	Culex	ADULT	FEMALE	Culex quinquefasciatus	2019-11-21T00:00:00Z	2019-11-01	W7	GABON | LOPE NATIONAL PARK	-0.11054	11.6009	Domestic	HLC	1	two_hosts	yes	NOT_COLLECTED
3931	Culex	ADULT	FEMALE	Culex quinquefasciatus	2019-11-21T00:00:00Z	2019-11-01	W7	GABON | LOPE NATIONAL PARK	-0.11054	11.6009	Domestic	HLC	1	two_hosts	yes	NOT_COLLECTED
3932	Culex	ADULT	FEMALE	Culex quinquefasciatus	2019-11-21T00:00:00Z	2019-11-01	W7	GABON | LOPE NATIONAL PARK	-0.11054	11.6009	Domestic	HLC	1	two_hosts	yes	NOT_COLLECTED
3933	Culex	ADULT	FEMALE	Culex quinquefasciatus	2019-11-21T00:00:00Z	2019-11-01	W7	GABON | LOPE NATIONAL PARK	-0.11054	11.6009	Domestic	HLC	1	two_hosts	yes	NOT_COLLECTED
3934	Culex	ADULT	FEMALE	Culex quinquefasciatus	2019-11-21T00:00:00Z	2019-11-01	W7	GABON | LOPE NATIONAL PARK	-0.11054	11.6009	Domestic	HLC	1	two_hosts	yes	NOT_COLLECTED
3935	Culex	ADULT	FEMALE	Culex quinquefasciatus	2019-11-21T00:00:00Z	2019-11-01	W7	GABON | LOPE NATIONAL PARK	-0.11054	11.6009	Domestic	HLC	1	two_hosts	yes	NOT_COLLECTED
3936	Culex	ADULT	FEMALE	Culex quinquefasciatus	2019-11-21T00:00:00Z	2019-11-01	W7	GABON | LOPE NATIONAL PARK	-0.11054	11.6009	Domestic	HLC	1	two_hosts	yes	NOT_COLLECTED
3937	Culex	ADULT	FEMALE	Culex quinquefasciatus	2019-11-21T00:00:00Z	2019-11-01	W7	GABON | LOPE NATIONAL PARK	-0.11054	11.6009	Domestic	HLC	1	two_hosts	yes	NOT_COLLECTED
3938	Culex	ADULT	FEMALE	Culex quinquefasciatus	2019-11-21T00:00:00Z	2019-11-01	W7	GABON | LOPE NATIONAL PARK	-0.11054	11.6009	Domestic	HLC	1	two_hosts	yes	NOT_COLLECTED
3939	Culex	ADULT	FEMALE	Culex quinquefasciatus	2019-11-21T00:00:00Z	2019-11-01	W7	GABON | LOPE NATIONAL PARK	-0.11054	11.6009	Domestic	HLC	1	two_hosts	yes	NOT_COLLECTED
3940	Anopheles	ADULT	FEMALE	An. fontenillei	2019-11-22T00:00:00Z	2019-11-01	W40	GABON | LOPE NATIONAL PARK	-0.19063	11.6151	Sylvatic	HLC	1	two_hosts	yes	N
3941	Anopheles	ADULT	FEMALE	An. fontenillei	2019-11-22T00:00:00Z	2019-11-01	W40	GABON | LOPE NATIONAL PARK	-0.19063	11.6151	Sylvatic	HLC	1	two_hosts	yes	N
3942	Aedes	ADULT	FEMALE	Aedes vittatus	2019-11-22T00:00:00Z	2019-11-01	W40	GABON | LOPE NATIONAL PARK	-0.19063	11.6151	Sylvatic	HLC	1	two_hosts	yes	NOT_COLLECTED
3943	Aedes	ADULT	FEMALE	Aedes vittatus	2019-11-22T00:00:00Z	2019-11-01	W40	GABON | LOPE NATIONAL PARK	-0.19063	11.6151	Sylvatic	HLC	1	two_hosts	yes	NOT_COLLECTED
3944	Aedes	ADULT	FEMALE	Aedes vittatus	2019-11-22T00:00:00Z	2019-11-01	W40	GABON | LOPE NATIONAL PARK	-0.19063	11.6151	Sylvatic	HLC	1	two_hosts	yes	NOT_COLLECTED
3945	Aedes	ADULT	FEMALE	Aedes vittatus	2019-11-22T00:00:00Z	2019-11-01	W40	GABON | LOPE NATIONAL PARK	-0.19063	11.6151	Sylvatic	HLC	1	two_hosts	yes	NOT_COLLECTED
3946	Aedes	ADULT	FEMALE	Aedes vittatus	2019-11-22T00:00:00Z	2019-11-01	W40	GABON | LOPE NATIONAL PARK	-0.19063	11.6151	Sylvatic	HLC	1	two_hosts	yes	NOT_COLLECTED
3947	Aedes	ADULT	FEMALE	Aedes vittatus	2019-11-22T00:00:00Z	2019-11-01	W40	GABON | LOPE NATIONAL PARK	-0.19063	11.6151	Sylvatic	HLC	1	two_hosts	yes	NOT_COLLECTED
3948	Aedes	ADULT	FEMALE	Aedes vittatus	2019-11-22T00:00:00Z	2019-11-01	W40	GABON | LOPE NATIONAL PARK	-0.19063	11.6151	Sylvatic	HLC	1	two_hosts	yes	NOT_COLLECTED
3949	Aedes	ADULT	FEMALE	Aedes vittatus	2019-11-22T00:00:00Z	2019-11-01	W40	GABON | LOPE NATIONAL PARK	-0.19063	11.6151	Sylvatic	HLC	1	two_hosts	yes	NOT_COLLECTED
3950	Aedes	ADULT	FEMALE	Aedes vittatus	2019-11-22T00:00:00Z	2019-11-01	W40	GABON | LOPE NATIONAL PARK	-0.19063	11.6151	Sylvatic	HLC	1	two_hosts	yes	NOT_COLLECTED
3951	Aedes	ADULT	FEMALE	Aedes vittatus	2019-11-22T00:00:00Z	2019-11-01	W40	GABON | LOPE NATIONAL PARK	-0.19063	11.6151	Sylvatic	HLC	1	two_hosts	yes	NOT_COLLECTED
3952	Aedes	ADULT	FEMALE	Aedes vittatus	2019-11-22T00:00:00Z	2019-11-01	W40	GABON | LOPE NATIONAL PARK	-0.19063	11.6151	Sylvatic	HLC	1	two_hosts	yes	NOT_COLLECTED
3953	Aedes	ADULT	FEMALE	Aedes vittatus	2019-11-22T00:00:00Z	2019-11-01	W40	GABON | LOPE NATIONAL PARK	-0.19063	11.6151	Sylvatic	HLC	1	two_hosts	yes	NOT_COLLECTED
3954	Aedes	ADULT	FEMALE	Aedes vittatus	2019-11-22T00:00:00Z	2019-11-01	W40	GABON | LOPE NATIONAL PARK	-0.19063	11.6151	Sylvatic	HLC	1	two_hosts	yes	NOT_COLLECTED
3955	Aedes	ADULT	FEMALE	Aedes vittatus	2019-11-22T00:00:00Z	2019-11-01	W40	GABON | LOPE NATIONAL PARK	-0.19063	11.6151	Sylvatic	HLC	1	two_hosts	yes	NOT_COLLECTED
3956	Aedes	ADULT	FEMALE	Aedes vittatus	2019-11-22T00:00:00Z	2019-11-01	W40	GABON | LOPE NATIONAL PARK	-0.19063	11.6151	Sylvatic	HLC	1	two_hosts	yes	NOT_COLLECTED
3957	Aedes	ADULT	FEMALE	Aedes vittatus	2019-11-22T00:00:00Z	2019-11-01	W40	GABON | LOPE NATIONAL PARK	-0.19063	11.6151	Sylvatic	HLC	1	two_hosts	yes	NOT_COLLECTED
3958	Aedes	ADULT	FEMALE	Aedes sp	2019-11-22T00:00:00Z	2019-11-01	W40	GABON | LOPE NATIONAL PARK	-0.19063	11.6151	Sylvatic	HLC	1	two_hosts	yes	NOT_COLLECTED
3959	Aedes	ADULT	FEMALE	Aedes vittatus	2019-11-22T00:00:00Z	2019-11-01	W40	GABON | LOPE NATIONAL PARK	-0.19063	11.6151	Sylvatic	HLC	1	two_hosts	yes	NOT_COLLECTED
3960	Aedes	ADULT	FEMALE	Aedes albopictus	2019-11-22T00:00:00Z	2019-11-01	W40	GABON | LOPE NATIONAL PARK	-0.19063	11.6151	Sylvatic	HLC	1	two_hosts	yes	NOT_COLLECTED
3961	Aedes	ADULT	FEMALE	Aedes sp	2019-11-22T00:00:00Z	2019-11-01	W40	GABON | LOPE NATIONAL PARK	-0.19063	11.6151	Sylvatic	HLC	1	two_hosts	yes	NOT_COLLECTED
3962	Aedes	ADULT	FEMALE	Aedes sp	2019-11-22T00:00:00Z	2019-11-01	W40	GABON | LOPE NATIONAL PARK	-0.19063	11.6151	Sylvatic	HLC	1	two_hosts	yes	NOT_COLLECTED
3963	Anopheles	ADULT	FEMALE	An. fontenillei	2019-11-22T00:00:00Z	2019-11-01	W40	GABON | LOPE NATIONAL PARK	-0.19063	11.6151	Sylvatic	ABC	0	two_hosts	yes	N
3964	Anopheles	ADULT	FEMALE	An. funestus	2019-11-20T00:00:00Z	2019-11-01	W39	GABON | LOPE NATIONAL PARK	-0.15525	11.6232	Sylvatic	HLC	1	two_hosts	yes	NOT_COLLECTED
3965	Anopheles	ADULT	FEMALE	An. funestus	2019-11-22T00:00:00Z	2019-11-01	W40	GABON | LOPE NATIONAL PARK	-0.19063	11.6151	Sylvatic	HLC	1	two_hosts	yes	NOT_COLLECTED
3966	Anopheles	ADULT	FEMALE	An. maculipalpis	2019-11-22T00:00:00Z	2019-11-01	W40	GABON | LOPE NATIONAL PARK	-0.19063	11.6151	Sylvatic	HLC	1	two_hosts	yes	NOT_COLLECTED
3967	Anopheles	ADULT	FEMALE	An. maculipalpis	2019-11-22T00:00:00Z	2019-11-01	W40	GABON | LOPE NATIONAL PARK	-0.19063	11.6151	Sylvatic	HLC	1	two_hosts	yes	NOT_COLLECTED
3968	Anopheles	ADULT	FEMALE	An. maculipalpis	2019-11-22T00:00:00Z	2019-11-01	W40	GABON | LOPE NATIONAL PARK	-0.19063	11.6151	Sylvatic	HLC	1	two_hosts	yes	NOT_COLLECTED
3969	Anopheles	ADULT	FEMALE	An. maculipalpis	2019-11-22T00:00:00Z	2019-11-01	W40	GABON | LOPE NATIONAL PARK	-0.19063	11.6151	Sylvatic	HLC	1	two_hosts	yes	NOT_COLLECTED
3970	Anopheles	ADULT	FEMALE	An. maculipalpis	2019-11-22T00:00:00Z	2019-11-01	W40	GABON | LOPE NATIONAL PARK	-0.19063	11.6151	Sylvatic	HLC	1	two_hosts	yes	NOT_COLLECTED
3971	Anopheles	ADULT	FEMALE	An. maculipalpis	2019-11-22T00:00:00Z	2019-11-01	W40	GABON | LOPE NATIONAL PARK	-0.19063	11.6151	Sylvatic	HLC	1	two_hosts	yes	NOT_COLLECTED
3972	Anopheles	ADULT	FEMALE	An. maculipalpis	2019-11-22T00:00:00Z	2019-11-01	W40	GABON | LOPE NATIONAL PARK	-0.19063	11.6151	Sylvatic	HLC	1	two_hosts	yes	NOT_COLLECTED
3973	Anopheles	ADULT	FEMALE	An. maculipalpis	2019-11-22T00:00:00Z	2019-11-01	W40	GABON | LOPE NATIONAL PARK	-0.19063	11.6151	Sylvatic	HLC	1	two_hosts	yes	NOT_COLLECTED
3974	Anopheles	ADULT	FEMALE	An. maculipalpis	2019-11-22T00:00:00Z	2019-11-01	W40	GABON | LOPE NATIONAL PARK	-0.19063	11.6151	Sylvatic	HLC	1	two_hosts	yes	NOT_COLLECTED
3975	Anopheles	ADULT	FEMALE	An. maculipalpis	2019-11-22T00:00:00Z	2019-11-01	W40	GABON | LOPE NATIONAL PARK	-0.19063	11.6151	Sylvatic	HLC	1	two_hosts	yes	NOT_COLLECTED
3976	Anopheles	ADULT	FEMALE	An. maculipalpis	2019-11-22T00:00:00Z	2019-11-01	W40	GABON | LOPE NATIONAL PARK	-0.19063	11.6151	Sylvatic	HLC	1	two_hosts	yes	NOT_COLLECTED
3977	Anopheles	ADULT	FEMALE	An. maculipalpis	2019-11-22T00:00:00Z	2019-11-01	W40	GABON | LOPE NATIONAL PARK	-0.19063	11.6151	Sylvatic	HLC	1	two_hosts	yes	NOT_COLLECTED
3978	Anopheles	ADULT	FEMALE	An. maculipalpis	2019-11-22T00:00:00Z	2019-11-01	W40	GABON | LOPE NATIONAL PARK	-0.19063	11.6151	Sylvatic	HLC	1	two_hosts	yes	NOT_COLLECTED
3979	Anopheles	ADULT	FEMALE	An. maculipalpis	2019-11-22T00:00:00Z	2019-11-01	W40	GABON | LOPE NATIONAL PARK	-0.19063	11.6151	Sylvatic	HLC	1	two_hosts	yes	NOT_COLLECTED
3980	Anopheles	ADULT	FEMALE	An. maculipalpis	2019-11-22T00:00:00Z	2019-11-01	W40	GABON | LOPE NATIONAL PARK	-0.19063	11.6151	Sylvatic	HLC	1	two_hosts	yes	NOT_COLLECTED
3981	Anopheles	ADULT	FEMALE	An. maculipalpis	2019-11-22T00:00:00Z	2019-11-01	W40	GABON | LOPE NATIONAL PARK	-0.19063	11.6151	Sylvatic	HLC	1	two_hosts	yes	NOT_COLLECTED
3982	Anopheles	ADULT	FEMALE	An. maculipalpis	2019-11-22T00:00:00Z	2019-11-01	W40	GABON | LOPE NATIONAL PARK	-0.19063	11.6151	Sylvatic	HLC	1	two_hosts	yes	NOT_COLLECTED
3983	Anopheles	ADULT	FEMALE	An. maculipalpis	2019-11-22T00:00:00Z	2019-11-01	W40	GABON | LOPE NATIONAL PARK	-0.19063	11.6151	Sylvatic	HLC	1	two_hosts	yes	NOT_COLLECTED
3984	Anopheles	ADULT	FEMALE	An. maculipalpis	2019-11-22T00:00:00Z	2019-11-01	W40	GABON | LOPE NATIONAL PARK	-0.19063	11.6151	Sylvatic	HLC	1	two_hosts	yes	NOT_COLLECTED
3985	Anopheles	ADULT	FEMALE	An. maculipalpis	2019-11-22T00:00:00Z	2019-11-01	W40	GABON | LOPE NATIONAL PARK	-0.19063	11.6151	Sylvatic	HLC	1	two_hosts	yes	NOT_COLLECTED
3986	Anopheles	ADULT	FEMALE	An. maculipalpis	2019-11-22T00:00:00Z	2019-11-01	W40	GABON | LOPE NATIONAL PARK	-0.19063	11.6151	Sylvatic	HLC	1	two_hosts	yes	NOT_COLLECTED
3987	Anopheles	ADULT	FEMALE	An. maculipalpis	2019-11-22T00:00:00Z	2019-11-01	W40	GABON | LOPE NATIONAL PARK	-0.19063	11.6151	Sylvatic	HLC	1	two_hosts	yes	NOT_COLLECTED
3988	Anopheles	ADULT	FEMALE	An. maculipalpis	2019-11-22T00:00:00Z	2019-11-01	W40	GABON | LOPE NATIONAL PARK	-0.19063	11.6151	Sylvatic	HLC	1	two_hosts	yes	NOT_COLLECTED
3989	Anopheles	ADULT	FEMALE	An. maculipalpis	2019-11-22T00:00:00Z	2019-11-01	W40	GABON | LOPE NATIONAL PARK	-0.19063	11.6151	Sylvatic	HLC	1	two_hosts	yes	NOT_COLLECTED
3990	Anopheles	ADULT	FEMALE	An. maculipalpis	2019-11-22T00:00:00Z	2019-11-01	W40	GABON | LOPE NATIONAL PARK	-0.19063	11.6151	Sylvatic	HLC	1	two_hosts	yes	NOT_COLLECTED
3991	Anopheles	ADULT	FEMALE	An. maculipalpis	2019-11-22T00:00:00Z	2019-11-01	W40	GABON | LOPE NATIONAL PARK	-0.19063	11.6151	Sylvatic	HLC	1	two_hosts	yes	NOT_COLLECTED
3992	Anopheles	ADULT	FEMALE	An. maculipalpis	2019-11-22T00:00:00Z	2019-11-01	W40	GABON | LOPE NATIONAL PARK	-0.19063	11.6151	Sylvatic	HLC	1	two_hosts	yes	NOT_COLLECTED
3993	Anopheles	ADULT	FEMALE	An. maculipalpis	2019-11-22T00:00:00Z	2019-11-01	W40	GABON | LOPE NATIONAL PARK	-0.19063	11.6151	Sylvatic	HLC	1	two_hosts	yes	NOT_COLLECTED
3994	Anopheles	ADULT	FEMALE	An. hancocki/brohieri	2019-11-22T00:00:00Z	2019-11-01	W40	GABON | LOPE NATIONAL PARK	-0.19063	11.6151	Sylvatic	HLC	1	two_hosts	yes	NOT_COLLECTED
3995	Aedes	ADULT	FEMALE	Aedes vittatus	2019-11-22T00:00:00Z	2019-11-01	W40	GABON | LOPE NATIONAL PARK	-0.19063	11.6151	Sylvatic	HLC	1	two_hosts	yes	NOT_COLLECTED
3996	Anopheles	ADULT	FEMALE	An. coluzzii	2019-11-21T00:00:00Z	2019-11-01	W7	GABON | LOPE NATIONAL PARK	-0.11054	11.6009	Domestic	HLC	1	two_hosts	yes	NOT_COLLECTED
3997	Anopheles	ADULT	FEMALE	An. coluzzii	2019-11-21T00:00:00Z	2019-11-01	W7	GABON | LOPE NATIONAL PARK	-0.11054	11.6009	Domestic	HLC	1	two_hosts	yes	NOT_COLLECTED
3998	Anopheles	ADULT	FEMALE	An. coluzzii	2019-11-21T00:00:00Z	2019-11-01	W7	GABON | LOPE NATIONAL PARK	-0.11054	11.6009	Domestic	HLC	1	two_hosts	yes	NOT_COLLECTED
3999	Anopheles	ADULT	FEMALE	An. gambiae	2019-11-21T00:00:00Z	2019-11-01	W7	GABON | LOPE NATIONAL PARK	-0.11054	11.6009	Domestic	HLC	1	two_hosts	yes	NOT_COLLECTED
4000	Anopheles	ADULT	FEMALE	An. coluzzii	2019-11-21T00:00:00Z	2019-11-01	W7	GABON | LOPE NATIONAL PARK	-0.11054	11.6009	Domestic	HLC	1	two_hosts	yes	NOT_COLLECTED
4001	Anopheles	ADULT	FEMALE	An. coluzzii	2019-11-21T00:00:00Z	2019-11-01	W7	GABON | LOPE NATIONAL PARK	-0.11054	11.6009	Domestic	HLC	1	two_hosts	yes	NOT_COLLECTED
4002	Anopheles	ADULT	FEMALE	An. coluzzii	2019-11-21T00:00:00Z	2019-11-01	W7	GABON | LOPE NATIONAL PARK	-0.11054	11.6009	Domestic	HLC	1	two_hosts	yes	NOT_COLLECTED
4003	Anopheles	ADULT	FEMALE	An. coluzzii	2019-11-21T00:00:00Z	2019-11-01	W7	GABON | LOPE NATIONAL PARK	-0.11054	11.6009	Domestic	HLC	1	two_hosts	yes	NOT_COLLECTED
4004	Anopheles	ADULT	FEMALE	An. coluzzii	2019-11-21T00:00:00Z	2019-11-01	W7	GABON | LOPE NATIONAL PARK	-0.11054	11.6009	Domestic	HLC	1	two_hosts	yes	NOT_COLLECTED
4005	Anopheles	ADULT	FEMALE	An. coluzzii	2019-11-21T00:00:00Z	2019-11-01	W7	GABON | LOPE NATIONAL PARK	-0.11054	11.6009	Domestic	HLC	1	two_hosts	yes	NOT_COLLECTED
4006	Anopheles	ADULT	FEMALE	An. gambiae	2019-11-21T00:00:00Z	2019-11-01	W7	GABON | LOPE NATIONAL PARK	-0.11054	11.6009	Domestic	HLC	1	two_hosts	yes	NOT_COLLECTED
4007	Anopheles	ADULT	FEMALE	An. coluzzii	2019-11-21T00:00:00Z	2019-11-01	W7	GABON | LOPE NATIONAL PARK	-0.11054	11.6009	Domestic	HLC	1	two_hosts	yes	NOT_COLLECTED
4008	Anopheles	ADULT	FEMALE	An. coluzzii	2019-11-21T00:00:00Z	2019-11-01	W7	GABON | LOPE NATIONAL PARK	-0.11054	11.6009	Domestic	HLC	1	two_hosts	yes	NOT_COLLECTED
4009	Anopheles	ADULT	FEMALE	An. coluzzii	2019-11-21T00:00:00Z	2019-11-01	W7	GABON | LOPE NATIONAL PARK	-0.11054	11.6009	Domestic	HLC	1	two_hosts	yes	NOT_COLLECTED
4010	Anopheles	ADULT	FEMALE	An. coluzzii	2019-11-21T00:00:00Z	2019-11-01	W7	GABON | LOPE NATIONAL PARK	-0.11054	11.6009	Domestic	HLC	1	two_hosts	yes	NOT_COLLECTED
4011	Anopheles	ADULT	FEMALE	An. coluzzii	2019-11-21T00:00:00Z	2019-11-01	W7	GABON | LOPE NATIONAL PARK	-0.11054	11.6009	Domestic	HLC	1	two_hosts	yes	NOT_COLLECTED
4012	Anopheles	ADULT	FEMALE	An. coluzzii	2019-11-21T00:00:00Z	2019-11-01	W7	GABON | LOPE NATIONAL PARK	-0.11054	11.6009	Domestic	HLC	1	two_hosts	yes	NOT_COLLECTED
4013	Anopheles	ADULT	FEMALE	An. coluzzii	2019-11-21T00:00:00Z	2019-11-01	W7	GABON | LOPE NATIONAL PARK	-0.11054	11.6009	Domestic	HLC	1	two_hosts	yes	NOT_COLLECTED
4014	Anopheles	ADULT	FEMALE	An. gambiae	2019-11-21T00:00:00Z	2019-11-01	W7	GABON | LOPE NATIONAL PARK	-0.11054	11.6009	Domestic	HLC	1	two_hosts	yes	NOT_COLLECTED
4015	Anopheles	ADULT	FEMALE	An. coluzzii	2019-11-21T00:00:00Z	2019-11-01	W7	GABON | LOPE NATIONAL PARK	-0.11054	11.6009	Domestic	HLC	1	two_hosts	yes	NOT_COLLECTED
4016	Anopheles	ADULT	FEMALE	An. coluzzii	2019-11-21T00:00:00Z	2019-11-01	W7	GABON | LOPE NATIONAL PARK	-0.11054	11.6009	Domestic	HLC	1	two_hosts	yes	NOT_COLLECTED
4017	Anopheles	ADULT	FEMALE	An. coluzzii	2019-11-21T00:00:00Z	2019-11-01	W7	GABON | LOPE NATIONAL PARK	-0.11054	11.6009	Domestic	HLC	1	two_hosts	yes	NOT_COLLECTED
4018	Anopheles	ADULT	FEMALE	An. gambiae	2019-11-21T00:00:00Z	2019-11-01	W7	GABON | LOPE NATIONAL PARK	-0.11054	11.6009	Domestic	HLC	1	two_hosts	yes	NOT_COLLECTED
4019	Anopheles	ADULT	FEMALE	An. coluzzii	2019-11-21T00:00:00Z	2019-11-01	W7	GABON | LOPE NATIONAL PARK	-0.11054	11.6009	Domestic	HLC	1	two_hosts	yes	NOT_COLLECTED
4020	Anopheles	ADULT	FEMALE	An. coluzzii	2019-11-21T00:00:00Z	2019-11-01	W7	GABON | LOPE NATIONAL PARK	-0.11054	11.6009	Domestic	HLC	1	two_hosts	yes	NOT_COLLECTED
4021	Anopheles	ADULT	FEMALE	An. coluzzii	2019-11-21T00:00:00Z	2019-11-01	W7	GABON | LOPE NATIONAL PARK	-0.11054	11.6009	Domestic	HLC	1	two_hosts	yes	NOT_COLLECTED
4022	Anopheles	ADULT	FEMALE	An. funestus	2019-11-21T00:00:00Z	2019-11-01	W7	GABON | LOPE NATIONAL PARK	-0.11054	11.6009	Domestic	HLC	1	two_hosts	yes	NOT_COLLECTED
4023	Anopheles	ADULT	FEMALE	An. funestus	2019-11-21T00:00:00Z	2019-11-01	W7	GABON | LOPE NATIONAL PARK	-0.11054	11.6009	Domestic	HLC	1	two_hosts	yes	NOT_COLLECTED
4024	Anopheles	ADULT	FEMALE	An. funestus	2019-11-21T00:00:00Z	2019-11-01	W7	GABON | LOPE NATIONAL PARK	-0.11054	11.6009	Domestic	HLC	1	two_hosts	yes	NOT_COLLECTED
4025	Anopheles	ADULT	FEMALE	An. coluzzii	2019-11-21T00:00:00Z	2019-11-01	W7	GABON | LOPE NATIONAL PARK	-0.11054	11.6009	Domestic	ABC	0	two_hosts	yes	NOT_COLLECTED
4026	Anopheles	ADULT	FEMALE	An. coustani	2019-11-21T00:00:00Z	2019-11-01	W7	GABON | LOPE NATIONAL PARK	-0.11054	11.6009	Domestic	ABC	0	two_hosts	yes	NOT_COLLECTED
4027	Anopheles	ADULT	FEMALE	An. coustani	2019-11-21T00:00:00Z	2019-11-01	W7	GABON | LOPE NATIONAL PARK	-0.11054	11.6009	Domestic	ABC	0	two_hosts	yes	NOT_COLLECTED
4028	Anopheles	ADULT	FEMALE	An. coustani	2019-11-21T00:00:00Z	2019-11-01	W7	GABON | LOPE NATIONAL PARK	-0.11054	11.6009	Domestic	ABC	0	two_hosts	yes	NOT_COLLECTED
4029	Anopheles	ADULT	FEMALE	An. coustani	2019-11-21T00:00:00Z	2019-11-01	W7	GABON | LOPE NATIONAL PARK	-0.11054	11.6009	Domestic	ABC	0	two_hosts	yes	NOT_COLLECTED
4030	Anopheles	ADULT	FEMALE	An. coluzzii	2019-11-21T00:00:00Z	2019-11-01	W7	GABON | LOPE NATIONAL PARK	-0.11054	11.6009	Domestic	ABC	0	two_hosts	yes	NOT_COLLECTED
4031	Anopheles	ADULT	FEMALE	An. coluzzii	2019-11-21T00:00:00Z	2019-11-01	W7	GABON | LOPE NATIONAL PARK	-0.11054	11.6009	Domestic	ABC	0	two_hosts	yes	NOT_COLLECTED
4032	Anopheles	ADULT	FEMALE	An. coustani	2019-11-21T00:00:00Z	2019-11-01	W7	GABON | LOPE NATIONAL PARK	-0.11054	11.6009	Domestic	ABC	0	two_hosts	yes	NOT_COLLECTED
4033	Anopheles	ADULT	FEMALE	An. coluzzii	2019-11-21T00:00:00Z	2019-11-01	W7	GABON | LOPE NATIONAL PARK	-0.11054	11.6009	Domestic	ABC	0	two_hosts	yes	NOT_COLLECTED
4034	Anopheles	ADULT	FEMALE	An. coluzzii	2019-11-22T00:00:00Z	2019-11-01	W40	GABON | LOPE NATIONAL PARK	-0.19063	11.6151	Sylvatic	HLC	1	two_hosts	yes	N
4035	Anopheles	ADULT	FEMALE	An. coluzzii	2019-11-22T00:00:00Z	2019-11-01	W40	GABON | LOPE NATIONAL PARK	-0.19063	11.6151	Sylvatic	HLC	1	two_hosts	yes	N
4036	Anopheles	ADULT	FEMALE	An. coluzzii	2019-11-22T00:00:00Z	2019-11-01	W40	GABON | LOPE NATIONAL PARK	-0.19063	11.6151	Sylvatic	HLC	1	two_hosts	yes	N
4037	Anopheles	ADULT	FEMALE	An. coluzzii	2019-11-22T00:00:00Z	2019-11-01	W40	GABON | LOPE NATIONAL PARK	-0.19063	11.6151	Sylvatic	HLC	1	two_hosts	yes	N
4038	Anopheles	ADULT	FEMALE	An. coluzzii	2019-11-22T00:00:00Z	2019-11-01	W40	GABON | LOPE NATIONAL PARK	-0.19063	11.6151	Sylvatic	HLC	1	two_hosts	yes	N
4039	Anopheles	ADULT	FEMALE	An. coluzzii	2019-11-22T00:00:00Z	2019-11-01	W40	GABON | LOPE NATIONAL PARK	-0.19063	11.6151	Sylvatic	HLC	1	two_hosts	yes	N
4040	Anopheles	ADULT	FEMALE	An. coluzzii	2019-11-22T00:00:00Z	2019-11-01	W40	GABON | LOPE NATIONAL PARK	-0.19063	11.6151	Sylvatic	HLC	1	two_hosts	yes	N
4041	Anopheles	ADULT	FEMALE	An. fontenillei	2019-11-22T00:00:00Z	2019-11-01	W40	GABON | LOPE NATIONAL PARK	-0.19063	11.6151	Sylvatic	HLC	1	two_hosts	yes	N
4042	Anopheles	ADULT	FEMALE	An. coluzzii	2019-11-22T00:00:00Z	2019-11-01	W40	GABON | LOPE NATIONAL PARK	-0.19063	11.6151	Sylvatic	HLC	1	two_hosts	yes	N
4043	Anopheles	ADULT	FEMALE	An. coluzzii	2019-11-22T00:00:00Z	2019-11-01	W40	GABON | LOPE NATIONAL PARK	-0.19063	11.6151	Sylvatic	HLC	1	two_hosts	yes	N
4044	Anopheles	ADULT	FEMALE	An. coluzzii	2019-11-22T00:00:00Z	2019-11-01	W40	GABON | LOPE NATIONAL PARK	-0.19063	11.6151	Sylvatic	HLC	1	two_hosts	yes	N
4045	Anopheles	ADULT	FEMALE	An. marshallii	2019-11-22T00:00:00Z	2019-11-01	W40	GABON | LOPE NATIONAL PARK	-0.19063	11.6151	Sylvatic	HLC	1	two_hosts	yes	N
4046	Anopheles	ADULT	FEMALE	An. fontenillei	2019-11-22T00:00:00Z	2019-11-01	W40	GABON | LOPE NATIONAL PARK	-0.19063	11.6151	Sylvatic	HLC	1	two_hosts	yes	N
4047	Anopheles	ADULT	FEMALE	An. coluzzii	2019-11-22T00:00:00Z	2019-11-01	W40	GABON | LOPE NATIONAL PARK	-0.19063	11.6151	Sylvatic	HLC	1	two_hosts	yes	N
4048	Anopheles	ADULT	FEMALE	An. coluzzii	2019-11-22T00:00:00Z	2019-11-01	W40	GABON | LOPE NATIONAL PARK	-0.19063	11.6151	Sylvatic	HLC	1	two_hosts	yes	N
4049	Anopheles	ADULT	FEMALE	An. coluzzii	2019-11-22T00:00:00Z	2019-11-01	W40	GABON | LOPE NATIONAL PARK	-0.19063	11.6151	Sylvatic	HLC	1	two_hosts	yes	N
4050	Anopheles	ADULT	FEMALE	An. coluzzii	2019-11-22T00:00:00Z	2019-11-01	W40	GABON | LOPE NATIONAL PARK	-0.19063	11.6151	Sylvatic	HLC	1	two_hosts	yes	N
4051	Anopheles	ADULT	FEMALE	An. gambiae	2019-11-22T00:00:00Z	2019-11-01	W40	GABON | LOPE NATIONAL PARK	-0.19063	11.6151	Sylvatic	HLC	1	two_hosts	yes	N
4052	Anopheles	ADULT	FEMALE	An. fontenillei	2019-11-22T00:00:00Z	2019-11-01	W40	GABON | LOPE NATIONAL PARK	-0.19063	11.6151	Sylvatic	HLC	1	two_hosts	yes	N
4053	Anopheles	ADULT	FEMALE	An. coluzzii	2019-11-22T00:00:00Z	2019-11-01	W40	GABON | LOPE NATIONAL PARK	-0.19063	11.6151	Sylvatic	HLC	1	two_hosts	yes	N
4054	Anopheles	ADULT	FEMALE	An. fontenillei	2019-11-22T00:00:00Z	2019-11-01	W40	GABON | LOPE NATIONAL PARK	-0.19063	11.6151	Sylvatic	HLC	1	two_hosts	yes	N
4055	Anopheles	ADULT	FEMALE	An. fontenillei	2019-11-22T00:00:00Z	2019-11-01	W40	GABON | LOPE NATIONAL PARK	-0.19063	11.6151	Sylvatic	HLC	1	two_hosts	yes	N
4056	Anopheles	ADULT	FEMALE	An. coluzzii	2019-11-22T00:00:00Z	2019-11-01	W40	GABON | LOPE NATIONAL PARK	-0.19063	11.6151	Sylvatic	HLC	1	two_hosts	yes	N
4057	Anopheles	ADULT	FEMALE	An. coluzzii	2019-11-22T00:00:00Z	2019-11-01	W40	GABON | LOPE NATIONAL PARK	-0.19063	11.6151	Sylvatic	HLC	1	two_hosts	yes	N
4058	Anopheles	ADULT	FEMALE	An. gambiae_complex	2019-11-22T00:00:00Z	2019-11-01	W40	GABON | LOPE NATIONAL PARK	-0.19063	11.6151	Sylvatic	HLC	1	two_hosts	yes	N
4059	Anopheles	ADULT	FEMALE	An. coluzzii	2019-11-22T00:00:00Z	2019-11-01	W40	GABON | LOPE NATIONAL PARK	-0.19063	11.6151	Sylvatic	HLC	1	two_hosts	yes	N
4060	Anopheles	ADULT	FEMALE	An. fontenillei	2019-11-22T00:00:00Z	2019-11-01	W40	GABON | LOPE NATIONAL PARK	-0.19063	11.6151	Sylvatic	HLC	1	two_hosts	yes	N
4061	Anopheles	ADULT	FEMALE	An. coluzzii	2019-11-22T00:00:00Z	2019-11-01	W40	GABON | LOPE NATIONAL PARK	-0.19063	11.6151	Sylvatic	HLC	1	two_hosts	yes	N
4062	Anopheles	ADULT	FEMALE	An. coluzzii	2019-11-22T00:00:00Z	2019-11-01	W40	GABON | LOPE NATIONAL PARK	-0.19063	11.6151	Sylvatic	HLC	1	two_hosts	yes	N
4063	Anopheles	ADULT	FEMALE	An. coluzzii	2019-11-22T00:00:00Z	2019-11-01	W40	GABON | LOPE NATIONAL PARK	-0.19063	11.6151	Sylvatic	HLC	1	two_hosts	yes	N
4064	Anopheles	ADULT	FEMALE	An. gambiae_complex	2019-11-22T00:00:00Z	2019-11-01	W40	GABON | LOPE NATIONAL PARK	-0.19063	11.6151	Sylvatic	HLC	1	two_hosts	yes	N
4065	Anopheles	ADULT	FEMALE	An. gambiae	2019-11-22T00:00:00Z	2019-11-01	W40	GABON | LOPE NATIONAL PARK	-0.19063	11.6151	Sylvatic	HLC	1	two_hosts	yes	N
4066	Anopheles	ADULT	FEMALE	An. coluzzii	2019-11-22T00:00:00Z	2019-11-01	W40	GABON | LOPE NATIONAL PARK	-0.19063	11.6151	Sylvatic	HLC	1	two_hosts	yes	N
4067	Anopheles	ADULT	FEMALE	An. fontenillei	2019-11-22T00:00:00Z	2019-11-01	W40	GABON | LOPE NATIONAL PARK	-0.19063	11.6151	Sylvatic	HLC	1	two_hosts	yes	N
4068	Anopheles	ADULT	FEMALE	An. coluzzii	2019-11-22T00:00:00Z	2019-11-01	W40	GABON | LOPE NATIONAL PARK	-0.19063	11.6151	Sylvatic	HLC	1	two_hosts	yes	N
4069	Anopheles	ADULT	FEMALE	An. coluzzii	2019-11-22T00:00:00Z	2019-11-01	W40	GABON | LOPE NATIONAL PARK	-0.19063	11.6151	Sylvatic	HLC	1	two_hosts	yes	N
4070	Anopheles	ADULT	FEMALE	An. coluzzii	2019-11-22T00:00:00Z	2019-11-01	W40	GABON | LOPE NATIONAL PARK	-0.19063	11.6151	Sylvatic	HLC	1	two_hosts	yes	N
4071	Anopheles	ADULT	FEMALE	An. hancocki/brohieri	2019-11-22T00:00:00Z	2019-11-01	W40	GABON | LOPE NATIONAL PARK	-0.19063	11.6151	Sylvatic	HLC	1	two_hosts	yes	NOT_COLLECTED
4072	Anopheles	ADULT	FEMALE	An. hancocki/brohieri	2019-11-22T00:00:00Z	2019-11-01	W40	GABON | LOPE NATIONAL PARK	-0.19063	11.6151	Sylvatic	HLC	1	two_hosts	yes	NOT_COLLECTED
4073	Anopheles	ADULT	FEMALE	An. hancocki/brohieri	2019-11-22T00:00:00Z	2019-11-01	W40	GABON | LOPE NATIONAL PARK	-0.19063	11.6151	Sylvatic	HLC	1	two_hosts	yes	NOT_COLLECTED
4074	Anopheles	ADULT	FEMALE	An. sp	2019-11-22T00:00:00Z	2019-11-01	W40	GABON | LOPE NATIONAL PARK	-0.19063	11.6151	Sylvatic	HLC	1	two_hosts	yes	NOT_COLLECTED
4075	Anopheles	ADULT	FEMALE	An. funestus	2019-11-22T00:00:00Z	2019-11-01	W40	GABON | LOPE NATIONAL PARK	-0.19063	11.6151	Sylvatic	HLC	1	two_hosts	yes	NOT_COLLECTED
4076	Anopheles	ADULT	FEMALE	An. funestus	2019-11-22T00:00:00Z	2019-11-01	W40	GABON | LOPE NATIONAL PARK	-0.19063	11.6151	Sylvatic	HLC	1	two_hosts	yes	NOT_COLLECTED
4077	Anopheles	ADULT	FEMALE	An. hancocki/brohieri	2019-11-22T00:00:00Z	2019-11-01	W40	GABON | LOPE NATIONAL PARK	-0.19063	11.6151	Sylvatic	HLC	1	two_hosts	yes	NOT_COLLECTED
4078	Anopheles	ADULT	FEMALE	An. funestus	2019-11-22T00:00:00Z	2019-11-01	W40	GABON | LOPE NATIONAL PARK	-0.19063	11.6151	Sylvatic	HLC	1	two_hosts	yes	NOT_COLLECTED
4079	Anopheles	ADULT	FEMALE	An. funestus	2019-11-22T00:00:00Z	2019-11-01	W40	GABON | LOPE NATIONAL PARK	-0.19063	11.6151	Sylvatic	HLC	1	two_hosts	yes	NOT_COLLECTED
4080	Anopheles	ADULT	FEMALE	An. funestus	2019-11-22T00:00:00Z	2019-11-01	W40	GABON | LOPE NATIONAL PARK	-0.19063	11.6151	Sylvatic	HLC	1	two_hosts	yes	NOT_COLLECTED
4081	Anopheles	ADULT	FEMALE	An. coluzzii	2019-11-22T00:00:00Z	2019-11-01	W40	GABON | LOPE NATIONAL PARK	-0.19063	11.6151	Sylvatic	HLC	1	two_hosts	yes	N
4082	Anopheles	ADULT	FEMALE	An. coluzzii	2019-11-22T00:00:00Z	2019-11-01	W40	GABON | LOPE NATIONAL PARK	-0.19063	11.6151	Sylvatic	HLC	1	two_hosts	yes	N
4083	Anopheles	ADULT	FEMALE	An. coluzzii	2019-11-22T00:00:00Z	2019-11-01	W40	GABON | LOPE NATIONAL PARK	-0.19063	11.6151	Sylvatic	HLC	1	two_hosts	yes	N
4084	Anopheles	ADULT	FEMALE	An. funestus	2019-11-22T00:00:00Z	2019-11-01	W40	GABON | LOPE NATIONAL PARK	-0.19063	11.6151	Sylvatic	HLC	1	two_hosts	yes	NOT_COLLECTED
4085	Anopheles	ADULT	FEMALE	An. funestus	2019-11-22T00:00:00Z	2019-11-01	W40	GABON | LOPE NATIONAL PARK	-0.19063	11.6151	Sylvatic	HLC	1	two_hosts	yes	NOT_COLLECTED
4086	Anopheles	ADULT	FEMALE	An. funestus	2019-11-22T00:00:00Z	2019-11-01	W40	GABON | LOPE NATIONAL PARK	-0.19063	11.6151	Sylvatic	HLC	1	two_hosts	yes	NOT_COLLECTED
4087	Anopheles	ADULT	FEMALE	An. funestus	2019-11-22T00:00:00Z	2019-11-01	W40	GABON | LOPE NATIONAL PARK	-0.19063	11.6151	Sylvatic	HLC	1	two_hosts	yes	NOT_COLLECTED
4088	Anopheles	ADULT	FEMALE	An. funestus	2019-11-22T00:00:00Z	2019-11-01	W40	GABON | LOPE NATIONAL PARK	-0.19063	11.6151	Sylvatic	HLC	1	two_hosts	yes	NOT_COLLECTED
4089	Anopheles	ADULT	FEMALE	An. funestus	2019-11-22T00:00:00Z	2019-11-01	W40	GABON | LOPE NATIONAL PARK	-0.19063	11.6151	Sylvatic	HLC	1	two_hosts	yes	NOT_COLLECTED
4090	Anopheles	ADULT	FEMALE	An. funestus	2019-11-22T00:00:00Z	2019-11-01	W40	GABON | LOPE NATIONAL PARK	-0.19063	11.6151	Sylvatic	HLC	1	two_hosts	yes	NOT_COLLECTED
4091	Anopheles	ADULT	FEMALE	An. funestus	2019-11-22T00:00:00Z	2019-11-01	W40	GABON | LOPE NATIONAL PARK	-0.19063	11.6151	Sylvatic	HLC	1	two_hosts	yes	NOT_COLLECTED
4092	Anopheles	ADULT	FEMALE	An. funestus	2019-11-22T00:00:00Z	2019-11-01	W40	GABON | LOPE NATIONAL PARK	-0.19063	11.6151	Sylvatic	HLC	1	two_hosts	yes	NOT_COLLECTED
4093	Anopheles	ADULT	FEMALE	An. funestus	2019-11-22T00:00:00Z	2019-11-01	W40	GABON | LOPE NATIONAL PARK	-0.19063	11.6151	Sylvatic	HLC	1	two_hosts	yes	NOT_COLLECTED
4094	Anopheles	ADULT	FEMALE	An. funestus	2019-11-22T00:00:00Z	2019-11-01	W40	GABON | LOPE NATIONAL PARK	-0.19063	11.6151	Sylvatic	HLC	1	two_hosts	yes	NOT_COLLECTED
4095	Anopheles	ADULT	FEMALE	An. funestus	2019-11-22T00:00:00Z	2019-11-01	W40	GABON | LOPE NATIONAL PARK	-0.19063	11.6151	Sylvatic	HLC	1	two_hosts	yes	NOT_COLLECTED
4096	Anopheles	ADULT	FEMALE	An. funestus	2019-11-22T00:00:00Z	2019-11-01	W40	GABON | LOPE NATIONAL PARK	-0.19063	11.6151	Sylvatic	HLC	1	two_hosts	yes	NOT_COLLECTED
4097	Anopheles	ADULT	FEMALE	An. funestus	2019-11-20T00:00:00Z	2019-11-01	W39	GABON | LOPE NATIONAL PARK	-0.15525	11.6232	Sylvatic	HLC	1	two_hosts	yes	NOT_COLLECTED
4098	Anopheles	ADULT	FEMALE	An. funestus	2019-11-20T00:00:00Z	2019-11-01	W39	GABON | LOPE NATIONAL PARK	-0.15525	11.6232	Sylvatic	HLC	1	two_hosts	yes	NOT_COLLECTED
4099	Anopheles	ADULT	FEMALE	An. coustani	2019-11-20T00:00:00Z	2019-11-01	W39	GABON | LOPE NATIONAL PARK	-0.15525	11.6232	Sylvatic	ABC	0	two_hosts	yes	NOT_COLLECTED
4101	Culex	ADULT	FEMALE	Culex sp	2019-11-23T00:00:00Z	2019-11-01	W24	GABON | LOPE NATIONAL PARK	-0.10436	11.6087	Domestic	HLC	1	two_hosts	yes	NOT_COLLECTED
4102	Culex	ADULT	FEMALE	Culex sp	2019-11-23T00:00:00Z	2019-11-01	W24	GABON | LOPE NATIONAL PARK	-0.10436	11.6087	Domestic	HLC	1	two_hosts	yes	NOT_COLLECTED
4103	Culex	ADULT	FEMALE	Culex sp	2019-11-23T00:00:00Z	2019-11-01	W24	GABON | LOPE NATIONAL PARK	-0.10436	11.6087	Domestic	HLC	1	two_hosts	yes	NOT_COLLECTED
4104	Culex	ADULT	FEMALE	Culex sp	2019-11-23T00:00:00Z	2019-11-01	W24	GABON | LOPE NATIONAL PARK	-0.10436	11.6087	Domestic	HLC	1	two_hosts	yes	NOT_COLLECTED
4105	Culex	ADULT	FEMALE	Culex sp	2019-11-23T00:00:00Z	2019-11-01	W24	GABON | LOPE NATIONAL PARK	-0.10436	11.6087	Domestic	HLC	1	two_hosts	yes	NOT_COLLECTED
4106	Culex	ADULT	FEMALE	Culex sp	2019-11-23T00:00:00Z	2019-11-01	W24	GABON | LOPE NATIONAL PARK	-0.10436	11.6087	Domestic	HLC	1	two_hosts	yes	NOT_COLLECTED
4107	Mansonia	ADULT	FEMALE	Mansonia uniformis	2019-11-23T00:00:00Z	2019-11-01	W24	GABON | LOPE NATIONAL PARK	-0.10436	11.6087	Domestic	HLC	1	two_hosts	yes	NOT_COLLECTED
4108	Culex	ADULT	FEMALE	Culex sp	2019-11-23T00:00:00Z	2019-11-01	W24	GABON | LOPE NATIONAL PARK	-0.10436	11.6087	Domestic	HLC	1	two_hosts	yes	NOT_COLLECTED
4109	Culex	ADULT	FEMALE	Culex sp	2019-11-23T00:00:00Z	2019-11-01	W24	GABON | LOPE NATIONAL PARK	-0.10436	11.6087	Domestic	HLC	1	two_hosts	yes	NOT_COLLECTED
4110	Culex	ADULT	FEMALE	Culex sp	2019-11-23T00:00:00Z	2019-11-01	W24	GABON | LOPE NATIONAL PARK	-0.10436	11.6087	Domestic	HLC	1	two_hosts	yes	NOT_COLLECTED
4111	Culex	ADULT	FEMALE	Culex sp	2019-11-23T00:00:00Z	2019-11-01	W24	GABON | LOPE NATIONAL PARK	-0.10436	11.6087	Domestic	HLC	1	two_hosts	yes	NOT_COLLECTED
4112	Mansonia	ADULT	FEMALE	Mansonia uniformis	2019-11-23T00:00:00Z	2019-11-01	W24	GABON | LOPE NATIONAL PARK	-0.10436	11.6087	Domestic	HLC	1	two_hosts	yes	NOT_COLLECTED
4113	Mansonia	ADULT	FEMALE	Mansonia uniformis	2019-11-23T00:00:00Z	2019-11-01	W24	GABON | LOPE NATIONAL PARK	-0.10436	11.6087	Domestic	HLC	1	two_hosts	yes	NOT_COLLECTED
4114	Mansonia	ADULT	FEMALE	Mansonia uniformis	2019-11-23T00:00:00Z	2019-11-01	W24	GABON | LOPE NATIONAL PARK	-0.10436	11.6087	Domestic	HLC	1	two_hosts	yes	NOT_COLLECTED
4115	Culex	ADULT	FEMALE	Culex sp	2019-11-23T00:00:00Z	2019-11-01	W24	GABON | LOPE NATIONAL PARK	-0.10436	11.6087	Domestic	HLC	1	two_hosts	yes	NOT_COLLECTED
4116	Culex	ADULT	FEMALE	Culex sp	2019-11-23T00:00:00Z	2019-11-01	W24	GABON | LOPE NATIONAL PARK	-0.10436	11.6087	Domestic	HLC	1	two_hosts	yes	NOT_COLLECTED
4117	Culex	ADULT	FEMALE	Culex sp	2019-11-23T00:00:00Z	2019-11-01	W24	GABON | LOPE NATIONAL PARK	-0.10436	11.6087	Domestic	HLC	1	two_hosts	yes	NOT_COLLECTED
4118	Culex	ADULT	FEMALE	Culex sp	2019-11-23T00:00:00Z	2019-11-01	W24	GABON | LOPE NATIONAL PARK	-0.10436	11.6087	Domestic	HLC	1	two_hosts	yes	NOT_COLLECTED
4119	Culex	ADULT	FEMALE	Culex sp	2019-11-23T00:00:00Z	2019-11-01	W24	GABON | LOPE NATIONAL PARK	-0.10436	11.6087	Domestic	HLC	1	two_hosts	yes	NOT_COLLECTED
4120	Culex	ADULT	FEMALE	Culex sp	2019-11-23T00:00:00Z	2019-11-01	W24	GABON | LOPE NATIONAL PARK	-0.10436	11.6087	Domestic	HLC	1	two_hosts	yes	NOT_COLLECTED
4121	Culex	ADULT	FEMALE	Culex sp	2019-11-23T00:00:00Z	2019-11-01	W24	GABON | LOPE NATIONAL PARK	-0.10436	11.6087	Domestic	HLC	1	two_hosts	yes	NOT_COLLECTED
4122	Culex	ADULT	FEMALE	Culex sp	2019-11-23T00:00:00Z	2019-11-01	W24	GABON | LOPE NATIONAL PARK	-0.10436	11.6087	Domestic	HLC	1	two_hosts	yes	NOT_COLLECTED
4123	Culex	ADULT	FEMALE	Culex sp	2019-11-23T00:00:00Z	2019-11-01	W24	GABON | LOPE NATIONAL PARK	-0.10436	11.6087	Domestic	HLC	1	two_hosts	yes	NOT_COLLECTED
4124	Culex	ADULT	FEMALE	Culex sp	2019-11-23T00:00:00Z	2019-11-01	W24	GABON | LOPE NATIONAL PARK	-0.10436	11.6087	Domestic	HLC	1	two_hosts	yes	NOT_COLLECTED
4125	Culex	ADULT	FEMALE	Culex sp	2019-11-23T00:00:00Z	2019-11-01	W24	GABON | LOPE NATIONAL PARK	-0.10436	11.6087	Domestic	HLC	1	two_hosts	yes	NOT_COLLECTED
4126	Culex	ADULT	FEMALE	Culex sp	2019-11-23T00:00:00Z	2019-11-01	W24	GABON | LOPE NATIONAL PARK	-0.10436	11.6087	Domestic	HLC	1	two_hosts	yes	NOT_COLLECTED
4127	Culex	ADULT	FEMALE	Culex sp	2019-11-23T00:00:00Z	2019-11-01	W24	GABON | LOPE NATIONAL PARK	-0.10436	11.6087	Domestic	HLC	1	two_hosts	yes	NOT_COLLECTED
4128	Culex	ADULT	FEMALE	Culex sp	2019-11-23T00:00:00Z	2019-11-01	W24	GABON | LOPE NATIONAL PARK	-0.10436	11.6087	Domestic	HLC	1	two_hosts	yes	NOT_COLLECTED
4129	Culex	ADULT	FEMALE	Culex sp	2019-11-23T00:00:00Z	2019-11-01	W24	GABON | LOPE NATIONAL PARK	-0.10436	11.6087	Domestic	HLC	1	two_hosts	yes	NOT_COLLECTED
4130	Culex	ADULT	FEMALE	Culex sp	2019-11-23T00:00:00Z	2019-11-01	W24	GABON | LOPE NATIONAL PARK	-0.10436	11.6087	Domestic	HLC	1	two_hosts	yes	NOT_COLLECTED
4131	Culex	ADULT	FEMALE	Culex sp	2019-11-23T00:00:00Z	2019-11-01	W24	GABON | LOPE NATIONAL PARK	-0.10436	11.6087	Domestic	HLC	1	two_hosts	yes	NOT_COLLECTED
4132	Culex	ADULT	FEMALE	Culex sp	2019-11-23T00:00:00Z	2019-11-01	W24	GABON | LOPE NATIONAL PARK	-0.10436	11.6087	Domestic	HLC	1	two_hosts	yes	NOT_COLLECTED
4133	Culex	ADULT	FEMALE	Culex sp	2019-11-23T00:00:00Z	2019-11-01	W24	GABON | LOPE NATIONAL PARK	-0.10436	11.6087	Domestic	HLC	1	two_hosts	yes	NOT_COLLECTED
4134	Culex	ADULT	FEMALE	Culex sp	2019-11-23T00:00:00Z	2019-11-01	W24	GABON | LOPE NATIONAL PARK	-0.10436	11.6087	Domestic	HLC	1	two_hosts	yes	NOT_COLLECTED
4135	Culex	ADULT	FEMALE	Culex sp	2019-11-23T00:00:00Z	2019-11-01	W24	GABON | LOPE NATIONAL PARK	-0.10436	11.6087	Domestic	HLC	1	two_hosts	yes	NOT_COLLECTED
4136	Culex	ADULT	FEMALE	Culex sp	2019-11-23T00:00:00Z	2019-11-01	W24	GABON | LOPE NATIONAL PARK	-0.10436	11.6087	Domestic	HLC	1	two_hosts	yes	NOT_COLLECTED
4137	Culex	ADULT	FEMALE	Culex sp	2019-11-23T00:00:00Z	2019-11-01	W24	GABON | LOPE NATIONAL PARK	-0.10436	11.6087	Domestic	HLC	1	two_hosts	yes	NOT_COLLECTED
4138	Culex	ADULT	FEMALE	Culex sp	2019-11-23T00:00:00Z	2019-11-01	W24	GABON | LOPE NATIONAL PARK	-0.10436	11.6087	Domestic	HLC	1	two_hosts	yes	NOT_COLLECTED
4139	Culex	ADULT	FEMALE	Culex sp	2019-11-23T00:00:00Z	2019-11-01	W24	GABON | LOPE NATIONAL PARK	-0.10436	11.6087	Domestic	HLC	1	two_hosts	yes	NOT_COLLECTED
4140	Culex	ADULT	FEMALE	Culex sp	2019-11-23T00:00:00Z	2019-11-01	W24	GABON | LOPE NATIONAL PARK	-0.10436	11.6087	Domestic	HLC	1	two_hosts	yes	NOT_COLLECTED
4141	Culex	ADULT	FEMALE	Culex sp	2019-11-23T00:00:00Z	2019-11-01	W24	GABON | LOPE NATIONAL PARK	-0.10436	11.6087	Domestic	HLC	1	two_hosts	yes	NOT_COLLECTED
4142	Culex	ADULT	FEMALE	Culex sp	2019-11-23T00:00:00Z	2019-11-01	W24	GABON | LOPE NATIONAL PARK	-0.10436	11.6087	Domestic	HLC	1	two_hosts	yes	NOT_COLLECTED
4143	Culex	ADULT	FEMALE	Culex sp	2019-11-23T00:00:00Z	2019-11-01	W24	GABON | LOPE NATIONAL PARK	-0.10436	11.6087	Domestic	HLC	1	two_hosts	yes	NOT_COLLECTED
4144	Culex	ADULT	FEMALE	Culex sp	2019-11-23T00:00:00Z	2019-11-01	W24	GABON | LOPE NATIONAL PARK	-0.10436	11.6087	Domestic	HLC	1	two_hosts	yes	NOT_COLLECTED
4145	Culex	ADULT	FEMALE	Culex sp	2019-11-23T00:00:00Z	2019-11-01	W24	GABON | LOPE NATIONAL PARK	-0.10436	11.6087	Domestic	HLC	1	two_hosts	yes	NOT_COLLECTED
4146	Culex	ADULT	FEMALE	Culex sp	2019-11-23T00:00:00Z	2019-11-01	W24	GABON | LOPE NATIONAL PARK	-0.10436	11.6087	Domestic	HLC	1	two_hosts	yes	NOT_COLLECTED
4147	Culex	ADULT	FEMALE	Culex sp	2019-11-23T00:00:00Z	2019-11-01	W24	GABON | LOPE NATIONAL PARK	-0.10436	11.6087	Domestic	HLC	1	two_hosts	yes	NOT_COLLECTED
4148	Culex	ADULT	FEMALE	Culex sp	2019-11-23T00:00:00Z	2019-11-01	W24	GABON | LOPE NATIONAL PARK	-0.10436	11.6087	Domestic	HLC	1	two_hosts	yes	NOT_COLLECTED
4149	Mansonia	ADULT	FEMALE	Mansonia africana	2019-11-23T00:00:00Z	2019-11-01	W24	GABON | LOPE NATIONAL PARK	-0.10436	11.6087	Domestic	HLC	1	two_hosts	yes	NOT_COLLECTED
4150	Mansonia	ADULT	FEMALE	Mansonia africana	2019-11-23T00:00:00Z	2019-11-01	W24	GABON | LOPE NATIONAL PARK	-0.10436	11.6087	Domestic	HLC	1	two_hosts	yes	NOT_COLLECTED
4151	Aedes	ADULT	FEMALE	Aedes sp	2019-11-23T00:00:00Z	2019-11-01	W24	GABON | LOPE NATIONAL PARK	-0.10436	11.6087	Domestic	HLC	1	two_hosts	yes	NOT_COLLECTED
4152	Aedes	ADULT	FEMALE	Aedes vittatus	2019-11-23T00:00:00Z	2019-11-01	W24	GABON | LOPE NATIONAL PARK	-0.10436	11.6087	Domestic	HLC	1	two_hosts	yes	NOT_COLLECTED
4153	Mansonia	ADULT	FEMALE	Mansonia uniformis	2019-11-23T00:00:00Z	2019-11-01	W24	GABON | LOPE NATIONAL PARK	-0.10436	11.6087	Domestic	HLC	1	two_hosts	yes	NOT_COLLECTED
4154	Mansonia	ADULT	FEMALE	Mansonia uniformis	2019-11-23T00:00:00Z	2019-11-01	W24	GABON | LOPE NATIONAL PARK	-0.10436	11.6087	Domestic	HLC	1	two_hosts	yes	NOT_COLLECTED
4155	Aedes	ADULT	FEMALE	Aedes sp	2019-11-23T00:00:00Z	2019-11-01	W24	GABON | LOPE NATIONAL PARK	-0.10436	11.6087	Domestic	HLC	1	two_hosts	yes	NOT_COLLECTED
4156	Aedes	ADULT	FEMALE	Aedes sp	2019-11-23T00:00:00Z	2019-11-01	W24	GABON | LOPE NATIONAL PARK	-0.10436	11.6087	Domestic	HLC	1	two_hosts	yes	NOT_COLLECTED
4157	Aedes	ADULT	FEMALE	Aedes sp	2019-11-23T00:00:00Z	2019-11-01	W24	GABON | LOPE NATIONAL PARK	-0.10436	11.6087	Domestic	HLC	1	two_hosts	yes	NOT_COLLECTED
4158	Aedes	ADULT	FEMALE	Aedes sp	2019-11-23T00:00:00Z	2019-11-01	W24	GABON | LOPE NATIONAL PARK	-0.10436	11.6087	Domestic	HLC	1	two_hosts	yes	NOT_COLLECTED
4159	Aedes	ADULT	FEMALE	Aedes sp	2019-11-23T00:00:00Z	2019-11-01	W24	GABON | LOPE NATIONAL PARK	-0.10436	11.6087	Domestic	HLC	1	two_hosts	yes	NOT_COLLECTED
4160	Aedes	ADULT	FEMALE	Aedes sp	2019-11-23T00:00:00Z	2019-11-01	W24	GABON | LOPE NATIONAL PARK	-0.10436	11.6087	Domestic	HLC	1	two_hosts	yes	NOT_COLLECTED
4161	Aedes	ADULT	FEMALE	Aedes sp	2019-11-23T00:00:00Z	2019-11-01	W24	GABON | LOPE NATIONAL PARK	-0.10436	11.6087	Domestic	HLC	1	two_hosts	yes	NOT_COLLECTED
4162	Aedes	ADULT	FEMALE	Aedes vittatus	2019-11-23T00:00:00Z	2019-11-01	W24	GABON | LOPE NATIONAL PARK	-0.10436	11.6087	Domestic	HLC	1	two_hosts	yes	NOT_COLLECTED
4163	Mansonia	ADULT	FEMALE	Mansonia uniformis	2019-11-23T00:00:00Z	2019-11-01	W24	GABON | LOPE NATIONAL PARK	-0.10436	11.6087	Domestic	HLC	1	two_hosts	yes	NOT_COLLECTED
4164	Mansonia	ADULT	FEMALE	Mansonia uniformis	2019-11-23T00:00:00Z	2019-11-01	W24	GABON | LOPE NATIONAL PARK	-0.10436	11.6087	Domestic	HLC	1	two_hosts	yes	NOT_COLLECTED
4165	Culex	ADULT	FEMALE	Culex sp	2019-11-23T00:00:00Z	2019-11-01	W24	GABON | LOPE NATIONAL PARK	-0.10436	11.6087	Domestic	HLC	1	two_hosts	yes	NOT_COLLECTED
4166	Culex	ADULT	FEMALE	Culex sp	2019-11-23T00:00:00Z	2019-11-01	W24	GABON | LOPE NATIONAL PARK	-0.10436	11.6087	Domestic	HLC	1	two_hosts	yes	NOT_COLLECTED
4167	Culex	ADULT	FEMALE	Culex sp	2019-11-23T00:00:00Z	2019-11-01	W24	GABON | LOPE NATIONAL PARK	-0.10436	11.6087	Domestic	HLC	1	two_hosts	yes	NOT_COLLECTED
4168	Culex	ADULT	FEMALE	Culex sp	2019-11-23T00:00:00Z	2019-11-01	W24	GABON | LOPE NATIONAL PARK	-0.10436	11.6087	Domestic	HLC	1	two_hosts	yes	NOT_COLLECTED
4169	Culex	ADULT	FEMALE	Culex sp	2019-11-23T00:00:00Z	2019-11-01	W24	GABON | LOPE NATIONAL PARK	-0.10436	11.6087	Domestic	HLC	1	two_hosts	yes	NOT_COLLECTED
4170	Culex	ADULT	FEMALE	Culex sp	2019-11-23T00:00:00Z	2019-11-01	W24	GABON | LOPE NATIONAL PARK	-0.10436	11.6087	Domestic	HLC	1	two_hosts	yes	NOT_COLLECTED
4171	Aedes	ADULT	FEMALE	Aedes vittatus	2019-11-23T00:00:00Z	2019-11-01	W24	GABON | LOPE NATIONAL PARK	-0.10436	11.6087	Domestic	HLC	1	two_hosts	yes	NOT_COLLECTED
4172	Mansonia	ADULT	FEMALE	Mansonia uniformis	2019-11-23T00:00:00Z	2019-11-01	W24	GABON | LOPE NATIONAL PARK	-0.10436	11.6087	Domestic	HLC	1	two_hosts	yes	NOT_COLLECTED
4173	Culex	ADULT	FEMALE	Culex sp	2019-11-23T00:00:00Z	2019-11-01	W24	GABON | LOPE NATIONAL PARK	-0.10436	11.6087	Domestic	HLC	1	two_hosts	yes	NOT_COLLECTED
4174	Mansonia	ADULT	FEMALE	Mansonia uniformis	2019-11-23T00:00:00Z	2019-11-01	W24	GABON | LOPE NATIONAL PARK	-0.10436	11.6087	Domestic	HLC	1	two_hosts	yes	NOT_COLLECTED
4175	Aedes	ADULT	FEMALE	Aedes vittatus	2019-11-23T00:00:00Z	2019-11-01	W24	GABON | LOPE NATIONAL PARK	-0.10436	11.6087	Domestic	HLC	1	two_hosts	yes	NOT_COLLECTED
4176	Culex	ADULT	FEMALE	Culex sp	2019-11-23T00:00:00Z	2019-11-01	W24	GABON | LOPE NATIONAL PARK	-0.10436	11.6087	Domestic	HLC	1	two_hosts	yes	NOT_COLLECTED
4177	Culex	ADULT	FEMALE	Culex sp	2019-11-23T00:00:00Z	2019-11-01	W24	GABON | LOPE NATIONAL PARK	-0.10436	11.6087	Domestic	HLC	1	two_hosts	yes	NOT_COLLECTED
4178	Culex	ADULT	FEMALE	Culex sp	2019-11-23T00:00:00Z	2019-11-01	W24	GABON | LOPE NATIONAL PARK	-0.10436	11.6087	Domestic	HLC	1	two_hosts	yes	NOT_COLLECTED
4179	Culex	ADULT	FEMALE	Culex sp	2019-11-23T00:00:00Z	2019-11-01	W24	GABON | LOPE NATIONAL PARK	-0.10436	11.6087	Domestic	HLC	1	two_hosts	yes	NOT_COLLECTED
4180	Culex	ADULT	FEMALE	Culex sp	2019-11-23T00:00:00Z	2019-11-01	W24	GABON | LOPE NATIONAL PARK	-0.10436	11.6087	Domestic	HLC	1	two_hosts	yes	NOT_COLLECTED
4181	Culex	ADULT	FEMALE	Culex sp	2019-11-23T00:00:00Z	2019-11-01	W24	GABON | LOPE NATIONAL PARK	-0.10436	11.6087	Domestic	HLC	1	two_hosts	yes	NOT_COLLECTED
4182	Culex	ADULT	FEMALE	Culex sp	2019-11-23T00:00:00Z	2019-11-01	W24	GABON | LOPE NATIONAL PARK	-0.10436	11.6087	Domestic	HLC	1	two_hosts	yes	NOT_COLLECTED
4183	Culex	ADULT	FEMALE	Culex sp	2019-11-23T00:00:00Z	2019-11-01	W24	GABON | LOPE NATIONAL PARK	-0.10436	11.6087	Domestic	HLC	1	two_hosts	yes	NOT_COLLECTED
4184	Mansonia	ADULT	FEMALE	Mansonia uniformis	2019-11-23T00:00:00Z	2019-11-01	W24	GABON | LOPE NATIONAL PARK	-0.10436	11.6087	Domestic	HLC	1	two_hosts	yes	NOT_COLLECTED
4185	Mansonia	ADULT	FEMALE	Mansonia africana	2019-11-23T00:00:00Z	2019-11-01	W24	GABON | LOPE NATIONAL PARK	-0.10436	11.6087	Domestic	HLC	1	two_hosts	yes	NOT_COLLECTED
4186	Mansonia	ADULT	FEMALE	Mansonia uniformis	2019-11-23T00:00:00Z	2019-11-01	W24	GABON | LOPE NATIONAL PARK	-0.10436	11.6087	Domestic	HLC	1	two_hosts	yes	NOT_COLLECTED
4187	Anopheles	ADULT	FEMALE	An. coluzzii	2019-11-23T00:00:00Z	2019-11-01	W24	GABON | LOPE NATIONAL PARK	-0.10436	11.6087	Domestic	HLC	1	two_hosts	yes	NOT_COLLECTED
4188	Culex	ADULT	FEMALE	Culex sp	2019-11-23T00:00:00Z	2019-11-01	W24	GABON | LOPE NATIONAL PARK	-0.10436	11.6087	Domestic	HLC	1	two_hosts	yes	NOT_COLLECTED
4189	Culex	ADULT	FEMALE	Culex sp	2019-11-23T00:00:00Z	2019-11-01	W24	GABON | LOPE NATIONAL PARK	-0.10436	11.6087	Domestic	HLC	1	two_hosts	yes	NOT_COLLECTED
4190	Anopheles	ADULT	FEMALE	An. gambiae_complex	2019-11-20T00:00:00Z	2019-11-01	W39	GABON | LOPE NATIONAL PARK	-0.15525	11.6232	Sylvatic	HLC	1	two_hosts	yes	NOT_COLLECTED
4191	Anopheles	ADULT	FEMALE	An. coluzzii	2019-11-20T00:00:00Z	2019-11-01	W39	GABON | LOPE NATIONAL PARK	-0.15525	11.6232	Sylvatic	HLC	1	two_hosts	yes	NOT_COLLECTED
4192	Anopheles	ADULT	FEMALE	An. funestus	2019-11-20T00:00:00Z	2019-11-01	W39	GABON | LOPE NATIONAL PARK	-0.15525	11.6232	Sylvatic	HLC	1	two_hosts	yes	NOT_COLLECTED
4193	Anopheles	ADULT	FEMALE	An. funestus	2019-11-20T00:00:00Z	2019-11-01	W39	GABON | LOPE NATIONAL PARK	-0.15525	11.6232	Sylvatic	HLC	1	two_hosts	yes	NOT_COLLECTED
4194	Anopheles	ADULT	FEMALE	An. coluzzii	2019-11-20T00:00:00Z	2019-11-01	W39	GABON | LOPE NATIONAL PARK	-0.15525	11.6232	Sylvatic	HLC	1	two_hosts	yes	NOT_COLLECTED
4195	Anopheles	ADULT	FEMALE	An. funestus	2019-11-20T00:00:00Z	2019-11-01	W39	GABON | LOPE NATIONAL PARK	-0.15525	11.6232	Sylvatic	HLC	1	two_hosts	yes	NOT_COLLECTED
4196	Anopheles	ADULT	FEMALE	An. funestus	2019-11-20T00:00:00Z	2019-11-01	W39	GABON | LOPE NATIONAL PARK	-0.15525	11.6232	Sylvatic	HLC	1	two_hosts	yes	NOT_COLLECTED
4197	Anopheles	ADULT	FEMALE	An. funestus	2019-11-20T00:00:00Z	2019-11-01	W39	GABON | LOPE NATIONAL PARK	-0.15525	11.6232	Sylvatic	HLC	1	two_hosts	yes	NOT_COLLECTED
4198	Anopheles	ADULT	FEMALE	An. funestus	2019-11-20T00:00:00Z	2019-11-01	W39	GABON | LOPE NATIONAL PARK	-0.15525	11.6232	Sylvatic	HLC	1	two_hosts	yes	NOT_COLLECTED
4199	Anopheles	ADULT	FEMALE	An. coluzzii	2019-11-20T00:00:00Z	2019-11-01	W39	GABON | LOPE NATIONAL PARK	-0.15525	11.6232	Sylvatic	HLC	1	two_hosts	yes	NOT_COLLECTED
4200	Anopheles	ADULT	FEMALE	An. funestus	2019-11-20T00:00:00Z	2019-11-01	W39	GABON | LOPE NATIONAL PARK	-0.15525	11.6232	Sylvatic	HLC	1	two_hosts	yes	NOT_COLLECTED
4201	Anopheles	ADULT	FEMALE	An. gambiae_complex	2019-11-20T00:00:00Z	2019-11-01	W39	GABON | LOPE NATIONAL PARK	-0.15525	11.6232	Sylvatic	HLC	1	two_hosts	yes	NOT_COLLECTED
4202	Anopheles	ADULT	FEMALE	An. gambiae_complex	2019-11-20T00:00:00Z	2019-11-01	W39	GABON | LOPE NATIONAL PARK	-0.15525	11.6232	Sylvatic	HLC	1	two_hosts	yes	NOT_COLLECTED
4203	Anopheles	ADULT	FEMALE	An. coustani	2019-11-20T00:00:00Z	2019-11-01	W39	GABON | LOPE NATIONAL PARK	-0.15525	11.6232	Sylvatic	HLC	1	two_hosts	yes	NOT_COLLECTED
4204	Anopheles	ADULT	FEMALE	An. gambiae_complex	2019-11-20T00:00:00Z	2019-11-01	W39	GABON | LOPE NATIONAL PARK	-0.15525	11.6232	Sylvatic	HLC	1	two_hosts	yes	NOT_COLLECTED
4205	Anopheles	ADULT	FEMALE	An. gambiae_complex	2019-11-20T00:00:00Z	2019-11-01	W39	GABON | LOPE NATIONAL PARK	-0.15525	11.6232	Sylvatic	HLC	1	two_hosts	yes	NOT_COLLECTED
4206	Anopheles	ADULT	FEMALE	An. funestus	2019-11-20T00:00:00Z	2019-11-01	W39	GABON | LOPE NATIONAL PARK	-0.15525	11.6232	Sylvatic	HLC	1	two_hosts	yes	NOT_COLLECTED
4207	Anopheles	ADULT	FEMALE	An. coustani	2019-11-20T00:00:00Z	2019-11-01	W39	GABON | LOPE NATIONAL PARK	-0.15525	11.6232	Sylvatic	HLC	1	two_hosts	yes	NOT_COLLECTED
4208	Anopheles	ADULT	FEMALE	An. funestus	2019-11-20T00:00:00Z	2019-11-01	W39	GABON | LOPE NATIONAL PARK	-0.15525	11.6232	Sylvatic	HLC	1	two_hosts	yes	NOT_COLLECTED
4209	Anopheles	ADULT	FEMALE	An. coustani	2019-11-20T00:00:00Z	2019-11-01	W39	GABON | LOPE NATIONAL PARK	-0.15525	11.6232	Sylvatic	HLC	1	two_hosts	yes	NOT_COLLECTED
4210	Anopheles	ADULT	FEMALE	An. gambiae_complex	2019-11-20T00:00:00Z	2019-11-01	W39	GABON | LOPE NATIONAL PARK	-0.15525	11.6232	Sylvatic	HLC	1	two_hosts	yes	NOT_COLLECTED
4211	Anopheles	ADULT	FEMALE	An. funestus	2019-11-20T00:00:00Z	2019-11-01	W39	GABON | LOPE NATIONAL PARK	-0.15525	11.6232	Sylvatic	HLC	1	two_hosts	yes	NOT_COLLECTED
4212	Anopheles	ADULT	FEMALE	An. coustani	2019-11-20T00:00:00Z	2019-11-01	W39	GABON | LOPE NATIONAL PARK	-0.15525	11.6232	Sylvatic	HLC	1	two_hosts	yes	NOT_COLLECTED
4213	Anopheles	ADULT	FEMALE	An. funestus	2019-11-20T00:00:00Z	2019-11-01	W39	GABON | LOPE NATIONAL PARK	-0.15525	11.6232	Sylvatic	HLC	1	two_hosts	yes	NOT_COLLECTED
4214	Anopheles	ADULT	FEMALE	An. gambiae_complex	2019-11-20T00:00:00Z	2019-11-01	W39	GABON | LOPE NATIONAL PARK	-0.15525	11.6232	Sylvatic	HLC	1	two_hosts	yes	NOT_COLLECTED
4215	Anopheles	ADULT	FEMALE	An. funestus	2019-11-20T00:00:00Z	2019-11-01	W39	GABON | LOPE NATIONAL PARK	-0.15525	11.6232	Sylvatic	HLC	1	two_hosts	yes	NOT_COLLECTED
4216	Anopheles	ADULT	FEMALE	An. funestus	2019-11-20T00:00:00Z	2019-11-01	W39	GABON | LOPE NATIONAL PARK	-0.15525	11.6232	Sylvatic	HLC	1	two_hosts	yes	NOT_COLLECTED
4217	Anopheles	ADULT	FEMALE	An. funestus	2019-11-20T00:00:00Z	2019-11-01	W39	GABON | LOPE NATIONAL PARK	-0.15525	11.6232	Sylvatic	HLC	1	two_hosts	yes	NOT_COLLECTED
4218	Anopheles	ADULT	FEMALE	An. funestus	2019-11-20T00:00:00Z	2019-11-01	W39	GABON | LOPE NATIONAL PARK	-0.15525	11.6232	Sylvatic	HLC	1	two_hosts	yes	NOT_COLLECTED
4219	Anopheles	ADULT	FEMALE	An. gambiae_complex	2019-11-20T00:00:00Z	2019-11-01	W39	GABON | LOPE NATIONAL PARK	-0.15525	11.6232	Sylvatic	HLC	1	two_hosts	yes	NOT_COLLECTED
4220	Anopheles	ADULT	FEMALE	An. funestus	2019-11-20T00:00:00Z	2019-11-01	W39	GABON | LOPE NATIONAL PARK	-0.15525	11.6232	Sylvatic	HLC	1	two_hosts	yes	NOT_COLLECTED
4221	Anopheles	ADULT	FEMALE	An. hancocki/brohieri	2019-11-20T00:00:00Z	2019-11-01	W39	GABON | LOPE NATIONAL PARK	-0.15525	11.6232	Sylvatic	HLC	1	two_hosts	yes	NOT_COLLECTED
4222	Anopheles	ADULT	FEMALE	An. funestus	2019-11-20T00:00:00Z	2019-11-01	W39	GABON | LOPE NATIONAL PARK	-0.15525	11.6232	Sylvatic	HLC	1	two_hosts	yes	NOT_COLLECTED
4223	Anopheles	ADULT	FEMALE	An. coustani	2019-11-20T00:00:00Z	2019-11-01	W39	GABON | LOPE NATIONAL PARK	-0.15525	11.6232	Sylvatic	ABC	0	two_hosts	yes	NOT_COLLECTED
4224	Anopheles	ADULT	FEMALE	An. coustani	2019-11-20T00:00:00Z	2019-11-01	W39	GABON | LOPE NATIONAL PARK	-0.15525	11.6232	Sylvatic	ABC	0	two_hosts	yes	NOT_COLLECTED
4225	Anopheles	ADULT	FEMALE	An. coustani	2019-11-20T00:00:00Z	2019-11-01	W39	GABON | LOPE NATIONAL PARK	-0.15525	11.6232	Sylvatic	ABC	0	two_hosts	yes	NOT_COLLECTED
4226	Anopheles	ADULT	FEMALE	An. coustani	2019-11-20T00:00:00Z	2019-11-01	W39	GABON | LOPE NATIONAL PARK	-0.15525	11.6232	Sylvatic	ABC	0	two_hosts	yes	NOT_COLLECTED
4227	Anopheles	ADULT	FEMALE	An. coustani	2019-11-20T00:00:00Z	2019-11-01	W39	GABON | LOPE NATIONAL PARK	-0.15525	11.6232	Sylvatic	ABC	0	two_hosts	yes	NOT_COLLECTED
4228	Anopheles	ADULT	FEMALE	An. coustani	2019-11-20T00:00:00Z	2019-11-01	W39	GABON | LOPE NATIONAL PARK	-0.15525	11.6232	Sylvatic	ABC	0	two_hosts	yes	NOT_COLLECTED
4229	Anopheles	ADULT	FEMALE	An. coustani	2019-11-20T00:00:00Z	2019-11-01	W39	GABON | LOPE NATIONAL PARK	-0.15525	11.6232	Sylvatic	ABC	0	two_hosts	yes	NOT_COLLECTED
4230	Anopheles	ADULT	FEMALE	An. coustani	2019-11-20T00:00:00Z	2019-11-01	W39	GABON | LOPE NATIONAL PARK	-0.15525	11.6232	Sylvatic	ABC	0	two_hosts	yes	NOT_COLLECTED
4231	Anopheles	ADULT	FEMALE	An. coustani	2019-11-20T00:00:00Z	2019-11-01	W39	GABON | LOPE NATIONAL PARK	-0.15525	11.6232	Sylvatic	ABC	0	two_hosts	yes	NOT_COLLECTED
4232	Anopheles	ADULT	FEMALE	An. coustani	2019-11-20T00:00:00Z	2019-11-01	W39	GABON | LOPE NATIONAL PARK	-0.15525	11.6232	Sylvatic	ABC	0	two_hosts	yes	NOT_COLLECTED
4233	Anopheles	ADULT	FEMALE	An. coustani	2019-11-20T00:00:00Z	2019-11-01	W39	GABON | LOPE NATIONAL PARK	-0.15525	11.6232	Sylvatic	ABC	0	two_hosts	yes	NOT_COLLECTED
4234	Anopheles	ADULT	FEMALE	An. coustani	2019-11-20T00:00:00Z	2019-11-01	W39	GABON | LOPE NATIONAL PARK	-0.15525	11.6232	Sylvatic	ABC	0	two_hosts	yes	NOT_COLLECTED
4235	Anopheles	ADULT	FEMALE	An. coustani	2019-11-20T00:00:00Z	2019-11-01	W39	GABON | LOPE NATIONAL PARK	-0.15525	11.6232	Sylvatic	ABC	0	two_hosts	yes	NOT_COLLECTED
4236	Mansonia	ADULT	FEMALE	Mansonia africana	2019-11-23T00:00:00Z	2019-11-01	W24	GABON | LOPE NATIONAL PARK	-0.10436	11.6087	Domestic	HLC	1	two_hosts	yes	NOT_COLLECTED
4237	Mansonia	ADULT	FEMALE	Mansonia africana	2019-11-23T00:00:00Z	2019-11-01	W24	GABON | LOPE NATIONAL PARK	-0.10436	11.6087	Domestic	HLC	1	two_hosts	yes	NOT_COLLECTED
4238	Mansonia	ADULT	FEMALE	Mansonia africana	2019-11-23T00:00:00Z	2019-11-01	W24	GABON | LOPE NATIONAL PARK	-0.10436	11.6087	Domestic	HLC	1	two_hosts	yes	NOT_COLLECTED
4239	Mansonia	ADULT	FEMALE	Mansonia africana	2019-11-23T00:00:00Z	2019-11-01	W24	GABON | LOPE NATIONAL PARK	-0.10436	11.6087	Domestic	HLC	1	two_hosts	yes	NOT_COLLECTED
4240	Mansonia	ADULT	FEMALE	Mansonia africana	2019-11-23T00:00:00Z	2019-11-01	W24	GABON | LOPE NATIONAL PARK	-0.10436	11.6087	Domestic	HLC	1	two_hosts	yes	NOT_COLLECTED
4241	Mansonia	ADULT	FEMALE	Mansonia africana	2019-11-23T00:00:00Z	2019-11-01	W24	GABON | LOPE NATIONAL PARK	-0.10436	11.6087	Domestic	HLC	1	two_hosts	yes	NOT_COLLECTED
4242	Mansonia	ADULT	FEMALE	Mansonia uniformis	2019-11-23T00:00:00Z	2019-11-01	W24	GABON | LOPE NATIONAL PARK	-0.10436	11.6087	Domestic	HLC	1	two_hosts	yes	NOT_COLLECTED
4243	Mansonia	ADULT	FEMALE	Mansonia uniformis	2019-11-23T00:00:00Z	2019-11-01	W24	GABON | LOPE NATIONAL PARK	-0.10436	11.6087	Domestic	HLC	1	two_hosts	yes	NOT_COLLECTED
4244	Mansonia	ADULT	FEMALE	Mansonia uniformis	2019-11-23T00:00:00Z	2019-11-01	W24	GABON | LOPE NATIONAL PARK	-0.10436	11.6087	Domestic	HLC	1	two_hosts	yes	NOT_COLLECTED
4245	Mansonia	ADULT	FEMALE	Mansonia uniformis	2019-11-23T00:00:00Z	2019-11-01	W24	GABON | LOPE NATIONAL PARK	-0.10436	11.6087	Domestic	HLC	1	two_hosts	yes	NOT_COLLECTED
4246	Mansonia	ADULT	FEMALE	Mansonia uniformis	2019-11-23T00:00:00Z	2019-11-01	W24	GABON | LOPE NATIONAL PARK	-0.10436	11.6087	Domestic	HLC	1	two_hosts	yes	NOT_COLLECTED
4247	Aedes	ADULT	FEMALE	Aedes vittatus	2019-11-23T00:00:00Z	2019-11-01	W24	GABON | LOPE NATIONAL PARK	-0.10436	11.6087	Domestic	HLC	1	two_hosts	yes	NOT_COLLECTED
4248	Aedes	ADULT	FEMALE	Aedes vittatus	2019-11-23T00:00:00Z	2019-11-01	W24	GABON | LOPE NATIONAL PARK	-0.10436	11.6087	Domestic	HLC	1	two_hosts	yes	NOT_COLLECTED
4249	Aedes	ADULT	FEMALE	Aedes aegypti	2019-11-23T00:00:00Z	2019-11-01	W24	GABON | LOPE NATIONAL PARK	-0.10436	11.6087	Domestic	HLC	1	two_hosts	yes	NOT_COLLECTED
4250	Aedes	ADULT	FEMALE	Aedes sp	2019-11-23T00:00:00Z	2019-11-01	W24	GABON | LOPE NATIONAL PARK	-0.10436	11.6087	Domestic	HLC	1	two_hosts	yes	NOT_COLLECTED
4251	Aedes	ADULT	FEMALE	Aedes sp	2019-11-23T00:00:00Z	2019-11-01	W24	GABON | LOPE NATIONAL PARK	-0.10436	11.6087	Domestic	HLC	1	two_hosts	yes	NOT_COLLECTED
4252	Aedes	ADULT	FEMALE	Aedes sp	2019-11-23T00:00:00Z	2019-11-01	W24	GABON | LOPE NATIONAL PARK	-0.10436	11.6087	Domestic	HLC	1	two_hosts	yes	NOT_COLLECTED
4253	Aedes	ADULT	FEMALE	Aedes sp	2019-11-23T00:00:00Z	2019-11-01	W24	GABON | LOPE NATIONAL PARK	-0.10436	11.6087	Domestic	HLC	1	two_hosts	yes	NOT_COLLECTED
4254	Culex	ADULT	FEMALE	Culex sp	2019-11-23T00:00:00Z	2019-11-01	W24	GABON | LOPE NATIONAL PARK	-0.10436	11.6087	Domestic	HLC	1	two_hosts	yes	NOT_COLLECTED
4255	Culex	ADULT	FEMALE	Culex sp	2019-11-23T00:00:00Z	2019-11-01	W24	GABON | LOPE NATIONAL PARK	-0.10436	11.6087	Domestic	HLC	1	two_hosts	yes	NOT_COLLECTED
4256	Culex	ADULT	FEMALE	Culex sp	2019-11-23T00:00:00Z	2019-11-01	W24	GABON | LOPE NATIONAL PARK	-0.10436	11.6087	Domestic	HLC	1	two_hosts	yes	NOT_COLLECTED
4257	Culex	ADULT	FEMALE	Culex sp	2019-11-23T00:00:00Z	2019-11-01	W24	GABON | LOPE NATIONAL PARK	-0.10436	11.6087	Domestic	HLC	1	two_hosts	yes	NOT_COLLECTED
4258	Culex	ADULT	FEMALE	Culex sp	2019-11-23T00:00:00Z	2019-11-01	W24	GABON | LOPE NATIONAL PARK	-0.10436	11.6087	Domestic	HLC	1	two_hosts	yes	NOT_COLLECTED
4259	Culex	ADULT	FEMALE	Culex sp	2019-11-23T00:00:00Z	2019-11-01	W24	GABON | LOPE NATIONAL PARK	-0.10436	11.6087	Domestic	HLC	1	two_hosts	yes	NOT_COLLECTED
4260	Culex	ADULT	FEMALE	Culex sp	2019-11-23T00:00:00Z	2019-11-01	W24	GABON | LOPE NATIONAL PARK	-0.10436	11.6087	Domestic	HLC	1	two_hosts	yes	NOT_COLLECTED
4261	Culex	ADULT	FEMALE	Culex sp	2019-11-23T00:00:00Z	2019-11-01	W24	GABON | LOPE NATIONAL PARK	-0.10436	11.6087	Domestic	HLC	1	two_hosts	yes	NOT_COLLECTED
4262	Culex	ADULT	FEMALE	Culex sp	2019-11-23T00:00:00Z	2019-11-01	W24	GABON | LOPE NATIONAL PARK	-0.10436	11.6087	Domestic	HLC	1	two_hosts	yes	NOT_COLLECTED
4263	Culex	ADULT	FEMALE	Culex sp	2019-11-23T00:00:00Z	2019-11-01	W24	GABON | LOPE NATIONAL PARK	-0.10436	11.6087	Domestic	HLC	1	two_hosts	yes	NOT_COLLECTED
4264	Culex	ADULT	FEMALE	Culex sp	2019-11-23T00:00:00Z	2019-11-01	W24	GABON | LOPE NATIONAL PARK	-0.10436	11.6087	Domestic	HLC	1	two_hosts	yes	NOT_COLLECTED
4265	Culex	ADULT	FEMALE	Culex sp	2019-11-23T00:00:00Z	2019-11-01	W24	GABON | LOPE NATIONAL PARK	-0.10436	11.6087	Domestic	HLC	1	two_hosts	yes	NOT_COLLECTED
4266	Culex	ADULT	FEMALE	Culex sp	2019-11-23T00:00:00Z	2019-11-01	W24	GABON | LOPE NATIONAL PARK	-0.10436	11.6087	Domestic	HLC	1	two_hosts	yes	NOT_COLLECTED
4267	Culex	ADULT	FEMALE	Culex sp	2019-11-23T00:00:00Z	2019-11-01	W24	GABON | LOPE NATIONAL PARK	-0.10436	11.6087	Domestic	HLC	1	two_hosts	yes	NOT_COLLECTED
4268	Culex	ADULT	FEMALE	Culex sp	2019-11-23T00:00:00Z	2019-11-01	W24	GABON | LOPE NATIONAL PARK	-0.10436	11.6087	Domestic	HLC	1	two_hosts	yes	NOT_COLLECTED
4269	Culex	ADULT	FEMALE	Culex sp	2019-11-23T00:00:00Z	2019-11-01	W24	GABON | LOPE NATIONAL PARK	-0.10436	11.6087	Domestic	HLC	1	two_hosts	yes	NOT_COLLECTED
4270	Culex	ADULT	FEMALE	Culex sp	2019-11-23T00:00:00Z	2019-11-01	W24	GABON | LOPE NATIONAL PARK	-0.10436	11.6087	Domestic	HLC	1	two_hosts	yes	NOT_COLLECTED
4271	Culex	ADULT	FEMALE	Culex sp	2019-11-23T00:00:00Z	2019-11-01	W24	GABON | LOPE NATIONAL PARK	-0.10436	11.6087	Domestic	HLC	1	two_hosts	yes	NOT_COLLECTED
4272	Culex	ADULT	FEMALE	Culex sp	2019-11-23T00:00:00Z	2019-11-01	W24	GABON | LOPE NATIONAL PARK	-0.10436	11.6087	Domestic	HLC	1	two_hosts	yes	NOT_COLLECTED
4273	Culex	ADULT	FEMALE	Culex sp	2019-11-23T00:00:00Z	2019-11-01	W24	GABON | LOPE NATIONAL PARK	-0.10436	11.6087	Domestic	HLC	1	two_hosts	yes	NOT_COLLECTED
4274	Culex	ADULT	FEMALE	Culex sp	2019-11-23T00:00:00Z	2019-11-01	W24	GABON | LOPE NATIONAL PARK	-0.10436	11.6087	Domestic	HLC	1	two_hosts	yes	NOT_COLLECTED
4275	Culex	ADULT	FEMALE	Culex sp	2019-11-23T00:00:00Z	2019-11-01	W24	GABON | LOPE NATIONAL PARK	-0.10436	11.6087	Domestic	HLC	1	two_hosts	yes	NOT_COLLECTED
4276	Culex	ADULT	FEMALE	Culex sp	2019-11-23T00:00:00Z	2019-11-01	W24	GABON | LOPE NATIONAL PARK	-0.10436	11.6087	Domestic	HLC	1	two_hosts	yes	NOT_COLLECTED
4277	Culex	ADULT	FEMALE	Culex sp	2019-11-23T00:00:00Z	2019-11-01	W24	GABON | LOPE NATIONAL PARK	-0.10436	11.6087	Domestic	HLC	1	two_hosts	yes	NOT_COLLECTED
4278	Anopheles	ADULT	FEMALE	An. hancocki/brohieri	2019-11-20T00:00:00Z	2019-11-01	W39	GABON | LOPE NATIONAL PARK	-0.15525	11.6232	Sylvatic	HLC	1	two_hosts	yes	NOT_COLLECTED
4279	Anopheles	ADULT	FEMALE	An. fontenillei	2019-11-20T00:00:00Z	2019-11-01	W39	GABON | LOPE NATIONAL PARK	-0.15525	11.6232	Sylvatic	HLC	1	two_hosts	yes	N
4280	Anopheles	ADULT	FEMALE	An. coustani	2019-11-20T00:00:00Z	2019-11-01	W39	GABON | LOPE NATIONAL PARK	-0.15525	11.6232	Sylvatic	HLC	1	two_hosts	yes	NOT_COLLECTED
4281	Anopheles	ADULT	FEMALE	An. funestus	2019-11-20T00:00:00Z	2019-11-01	W39	GABON | LOPE NATIONAL PARK	-0.15525	11.6232	Sylvatic	HLC	1	two_hosts	yes	NOT_COLLECTED
4282	Anopheles	ADULT	FEMALE	An. funestus	2019-11-20T00:00:00Z	2019-11-01	W39	GABON | LOPE NATIONAL PARK	-0.15525	11.6232	Sylvatic	HLC	1	two_hosts	yes	NOT_COLLECTED
4283	Anopheles	ADULT	FEMALE	An. coluzzii	2019-11-23T00:00:00Z	2019-11-01	W24	GABON | LOPE NATIONAL PARK	-0.10436	11.6087	Domestic	HLC	1	two_hosts	yes	NOT_COLLECTED
4284	Anopheles	ADULT	FEMALE	An. coluzzii	2019-11-23T00:00:00Z	2019-11-01	W24	GABON | LOPE NATIONAL PARK	-0.10436	11.6087	Domestic	HLC	1	two_hosts	yes	NOT_COLLECTED
4285	Anopheles	ADULT	FEMALE	An. gambiae	2019-11-23T00:00:00Z	2019-11-01	W24	GABON | LOPE NATIONAL PARK	-0.10436	11.6087	Domestic	HLC	1	two_hosts	yes	NOT_COLLECTED
4286	Anopheles	ADULT	FEMALE	An. gambiae	2019-11-23T00:00:00Z	2019-11-01	W24	GABON | LOPE NATIONAL PARK	-0.10436	11.6087	Domestic	HLC	1	two_hosts	yes	NOT_COLLECTED
4287	Anopheles	ADULT	FEMALE	An. coluzzii	2019-11-23T00:00:00Z	2019-11-01	W24	GABON | LOPE NATIONAL PARK	-0.10436	11.6087	Domestic	HLC	1	two_hosts	yes	NOT_COLLECTED
4288	Anopheles	ADULT	FEMALE	An. coluzzii	2019-11-23T00:00:00Z	2019-11-01	W24	GABON | LOPE NATIONAL PARK	-0.10436	11.6087	Domestic	HLC	1	two_hosts	yes	NOT_COLLECTED
4289	Anopheles	ADULT	FEMALE	An. gambiae	2019-11-23T00:00:00Z	2019-11-01	W24	GABON | LOPE NATIONAL PARK	-0.10436	11.6087	Domestic	HLC	1	two_hosts	yes	NOT_COLLECTED
4290	Anopheles	ADULT	FEMALE	An. coluzzii	2019-11-23T00:00:00Z	2019-11-01	W24	GABON | LOPE NATIONAL PARK	-0.10436	11.6087	Domestic	HLC	1	two_hosts	yes	NOT_COLLECTED
4291	Anopheles	ADULT	FEMALE	An. coluzzii	2019-11-23T00:00:00Z	2019-11-01	W24	GABON | LOPE NATIONAL PARK	-0.10436	11.6087	Domestic	HLC	1	two_hosts	yes	NOT_COLLECTED
4292	Anopheles	ADULT	FEMALE	An. coluzzii	2019-11-23T00:00:00Z	2019-11-01	W24	GABON | LOPE NATIONAL PARK	-0.10436	11.6087	Domestic	HLC	1	two_hosts	yes	NOT_COLLECTED
4293	Anopheles	ADULT	FEMALE	An. coluzzii	2019-11-23T00:00:00Z	2019-11-01	W24	GABON | LOPE NATIONAL PARK	-0.10436	11.6087	Domestic	HLC	1	two_hosts	yes	NOT_COLLECTED
4294	Anopheles	ADULT	FEMALE	An. coluzzii	2019-11-23T00:00:00Z	2019-11-01	W24	GABON | LOPE NATIONAL PARK	-0.10436	11.6087	Domestic	HLC	1	two_hosts	yes	NOT_COLLECTED
4295	Anopheles	ADULT	FEMALE	An. gambiae_complex	2019-11-23T00:00:00Z	2019-11-01	W24	GABON | LOPE NATIONAL PARK	-0.10436	11.6087	Domestic	HLC	1	two_hosts	yes	NOT_COLLECTED
4296	Anopheles	ADULT	FEMALE	An. coluzzii	2019-11-23T00:00:00Z	2019-11-01	W24	GABON | LOPE NATIONAL PARK	-0.10436	11.6087	Domestic	HLC	1	two_hosts	yes	NOT_COLLECTED
4297	Anopheles	ADULT	FEMALE	An. coluzzii	2019-11-23T00:00:00Z	2019-11-01	W24	GABON | LOPE NATIONAL PARK	-0.10436	11.6087	Domestic	HLC	1	two_hosts	yes	NOT_COLLECTED
4298	Anopheles	ADULT	FEMALE	An. coustani	2019-11-23T00:00:00Z	2019-11-01	W24	GABON | LOPE NATIONAL PARK	-0.10436	11.6087	Domestic	HLC	1	two_hosts	yes	NOT_COLLECTED
4299	Anopheles	ADULT	FEMALE	An. coustani	2019-11-23T00:00:00Z	2019-11-01	W24	GABON | LOPE NATIONAL PARK	-0.10436	11.6087	Domestic	HLC	1	two_hosts	yes	NOT_COLLECTED
4300	Anopheles	ADULT	FEMALE	An. coustani	2019-11-23T00:00:00Z	2019-11-01	W24	GABON | LOPE NATIONAL PARK	-0.10436	11.6087	Domestic	HLC	1	two_hosts	yes	NOT_COLLECTED
4301	Anopheles	ADULT	FEMALE	An. paludis	2019-11-23T00:00:00Z	2019-11-01	W24	GABON | LOPE NATIONAL PARK	-0.10436	11.6087	Domestic	HLC	1	two_hosts	yes	NOT_COLLECTED
4302	Anopheles	ADULT	FEMALE	An. ziemanni	2019-11-23T00:00:00Z	2019-11-01	W24	GABON | LOPE NATIONAL PARK	-0.10436	11.6087	Domestic	HLC	1	two_hosts	yes	NOT_COLLECTED
4303	Anopheles	ADULT	FEMALE	An. coluzzii	2019-11-23T00:00:00Z	2019-11-01	W24	GABON | LOPE NATIONAL PARK	-0.10436	11.6087	Domestic	HLC	1	two_hosts	yes	NOT_COLLECTED
4304	Anopheles	ADULT	FEMALE	An. coluzzii	2019-11-23T00:00:00Z	2019-11-01	W24	GABON | LOPE NATIONAL PARK	-0.10436	11.6087	Domestic	HLC	1	two_hosts	yes	NOT_COLLECTED
4305	Anopheles	ADULT	FEMALE	An. gambiae	2019-11-23T00:00:00Z	2019-11-01	W24	GABON | LOPE NATIONAL PARK	-0.10436	11.6087	Domestic	HLC	1	two_hosts	yes	NOT_COLLECTED
4306	Anopheles	ADULT	FEMALE	An. coluzzii	2019-11-23T00:00:00Z	2019-11-01	W24	GABON | LOPE NATIONAL PARK	-0.10436	11.6087	Domestic	HLC	1	two_hosts	yes	NOT_COLLECTED
4307	Anopheles	ADULT	FEMALE	An. hancocki/brohieri	2019-11-22T00:00:00Z	2019-11-01	W40	GABON | LOPE NATIONAL PARK	-0.19063	11.6151	Sylvatic	ABC	0	two_hosts	yes	NOT_COLLECTED
4308	Anopheles	ADULT	FEMALE	An. maculipalpis	2019-11-22T00:00:00Z	2019-11-01	W40	GABON | LOPE NATIONAL PARK	-0.19063	11.6151	Sylvatic	ABC	0	two_hosts	yes	NOT_COLLECTED
4309	Anopheles	ADULT	FEMALE	An. ziemanni	2019-11-22T00:00:00Z	2019-11-01	W40	GABON | LOPE NATIONAL PARK	-0.19063	11.6151	Sylvatic	ABC	0	two_hosts	yes	NOT_COLLECTED
4310	Anopheles	ADULT	FEMALE	An. hancocki/brohieri	2019-11-22T00:00:00Z	2019-11-01	W40	GABON | LOPE NATIONAL PARK	-0.19063	11.6151	Sylvatic	HLC	1	two_hosts	yes	NOT_COLLECTED
4311	Anopheles	ADULT	FEMALE	An. hancocki/brohieri	2019-11-22T00:00:00Z	2019-11-01	W40	GABON | LOPE NATIONAL PARK	-0.19063	11.6151	Sylvatic	HLC	1	two_hosts	yes	NOT_COLLECTED
4312	Anopheles	ADULT	FEMALE	An. funestus	2019-11-22T00:00:00Z	2019-11-01	W40	GABON | LOPE NATIONAL PARK	-0.19063	11.6151	Sylvatic	HLC	1	two_hosts	yes	NOT_COLLECTED
4313	Anopheles	ADULT	FEMALE	An. funestus	2019-11-22T00:00:00Z	2019-11-01	W40	GABON | LOPE NATIONAL PARK	-0.19063	11.6151	Sylvatic	HLC	1	two_hosts	yes	NOT_COLLECTED
4314	Anopheles	ADULT	FEMALE	An. funestus	2019-11-22T00:00:00Z	2019-11-01	W40	GABON | LOPE NATIONAL PARK	-0.19063	11.6151	Sylvatic	HLC	1	two_hosts	yes	NOT_COLLECTED
4315	Anopheles	ADULT	FEMALE	An. funestus	2019-11-22T00:00:00Z	2019-11-01	W40	GABON | LOPE NATIONAL PARK	-0.19063	11.6151	Sylvatic	HLC	1	two_hosts	yes	NOT_COLLECTED
4316	Anopheles	ADULT	FEMALE	An. jebudensis	2019-11-22T00:00:00Z	2019-11-01	W40	GABON | LOPE NATIONAL PARK	-0.19063	11.6151	Sylvatic	HLC	1	two_hosts	yes	NOT_COLLECTED
4317	Anopheles	ADULT	FEMALE	An. maculipalpis	2019-11-21T00:00:00Z	2019-11-01	W7	GABON | LOPE NATIONAL PARK	-0.11054	11.6009	Domestic	HLC	1	two_hosts	yes	NOT_COLLECTED
4318	Anopheles	ADULT	FEMALE	An. coluzzii	2019-11-21T00:00:00Z	2019-11-01	W7	GABON | LOPE NATIONAL PARK	-0.11054	11.6009	Domestic	HLC	1	two_hosts	yes	NOT_COLLECTED
4319	Anopheles	ADULT	FEMALE	An. coluzzii	2019-11-21T00:00:00Z	2019-11-01	W7	GABON | LOPE NATIONAL PARK	-0.11054	11.6009	Domestic	HLC	1	two_hosts	yes	NOT_COLLECTED
4320	Anopheles	ADULT	FEMALE	An. coluzzii	2019-11-21T00:00:00Z	2019-11-01	W7	GABON | LOPE NATIONAL PARK	-0.11054	11.6009	Domestic	HLC	1	two_hosts	yes	NOT_COLLECTED
4321	Anopheles	ADULT	FEMALE	An. coustani	2019-11-24T00:00:00Z	2019-11-01	W4	GABON | LOPE NATIONAL PARK	-0.10315	11.6058	Domestic	ABC	0	two_hosts	yes	NOT_COLLECTED
4322	Anopheles	ADULT	FEMALE	An. coustani	2019-11-24T00:00:00Z	2019-11-01	W4	GABON | LOPE NATIONAL PARK	-0.10315	11.6058	Domestic	ABC	0	two_hosts	yes	NOT_COLLECTED
4323	Anopheles	ADULT	FEMALE	An. paludis	2019-11-24T00:00:00Z	2019-11-01	W4	GABON | LOPE NATIONAL PARK	-0.10315	11.6058	Domestic	ABC	0	two_hosts	yes	NOT_COLLECTED
4324	Anopheles	ADULT	FEMALE	An. coustani	2019-11-24T00:00:00Z	2019-11-01	W4	GABON | LOPE NATIONAL PARK	-0.10315	11.6058	Domestic	ABC	0	two_hosts	yes	NOT_COLLECTED
4325	Anopheles	ADULT	FEMALE	An. coustani	2019-11-24T00:00:00Z	2019-11-01	W4	GABON | LOPE NATIONAL PARK	-0.10315	11.6058	Domestic	ABC	0	two_hosts	yes	NOT_COLLECTED
4326	Anopheles	ADULT	FEMALE	An. coustani	2019-11-24T00:00:00Z	2019-11-01	W4	GABON | LOPE NATIONAL PARK	-0.10315	11.6058	Domestic	ABC	0	two_hosts	yes	NOT_COLLECTED
4327	Anopheles	ADULT	FEMALE	An. coustani	2019-11-24T00:00:00Z	2019-11-01	W4	GABON | LOPE NATIONAL PARK	-0.10315	11.6058	Domestic	ABC	0	two_hosts	yes	NOT_COLLECTED
4328	Anopheles	ADULT	FEMALE	An. paludis	2019-11-24T00:00:00Z	2019-11-01	W4	GABON | LOPE NATIONAL PARK	-0.10315	11.6058	Domestic	ABC	0	two_hosts	yes	NOT_COLLECTED
4329	Anopheles	ADULT	FEMALE	An. coustani	2019-11-24T00:00:00Z	2019-11-01	W4	GABON | LOPE NATIONAL PARK	-0.10315	11.6058	Domestic	ABC	0	two_hosts	yes	NOT_COLLECTED
4330	Anopheles	ADULT	FEMALE	An. coustani	2019-11-24T00:00:00Z	2019-11-01	W4	GABON | LOPE NATIONAL PARK	-0.10315	11.6058	Domestic	ABC	0	two_hosts	yes	NOT_COLLECTED
4331	Anopheles	ADULT	FEMALE	An. coustani	2019-11-24T00:00:00Z	2019-11-01	W4	GABON | LOPE NATIONAL PARK	-0.10315	11.6058	Domestic	ABC	0	two_hosts	yes	NOT_COLLECTED
4332	Anopheles	ADULT	FEMALE	An. coustani	2019-11-24T00:00:00Z	2019-11-01	W4	GABON | LOPE NATIONAL PARK	-0.10315	11.6058	Domestic	ABC	0	two_hosts	yes	NOT_COLLECTED
4333	Anopheles	ADULT	FEMALE	An. coustani	2019-11-24T00:00:00Z	2019-11-01	W4	GABON | LOPE NATIONAL PARK	-0.10315	11.6058	Domestic	ABC	0	two_hosts	yes	NOT_COLLECTED
4334	Anopheles	ADULT	FEMALE	An. coustani	2019-11-24T00:00:00Z	2019-11-01	W4	GABON | LOPE NATIONAL PARK	-0.10315	11.6058	Domestic	ABC	0	two_hosts	yes	NOT_COLLECTED
4335	Anopheles	ADULT	FEMALE	An. coustani	2019-11-24T00:00:00Z	2019-11-01	W4	GABON | LOPE NATIONAL PARK	-0.10315	11.6058	Domestic	ABC	0	two_hosts	yes	NOT_COLLECTED
4336	Anopheles	ADULT	FEMALE	An. coluzzii	2019-11-21T00:00:00Z	2019-11-01	W7	GABON | LOPE NATIONAL PARK	-0.11054	11.6009	Domestic	HLC	1	two_hosts	yes	NOT_COLLECTED
4337	Anopheles	ADULT	FEMALE	An. coluzzii	2019-11-21T00:00:00Z	2019-11-01	W7	GABON | LOPE NATIONAL PARK	-0.11054	11.6009	Domestic	HLC	1	two_hosts	yes	NOT_COLLECTED
4338	Anopheles	ADULT	FEMALE	An. coluzzii	2019-11-21T00:00:00Z	2019-11-01	W7	GABON | LOPE NATIONAL PARK	-0.11054	11.6009	Domestic	HLC	1	two_hosts	yes	NOT_COLLECTED
4339	Anopheles	ADULT	FEMALE	An. coluzzii	2019-11-21T00:00:00Z	2019-11-01	W7	GABON | LOPE NATIONAL PARK	-0.11054	11.6009	Domestic	HLC	1	two_hosts	yes	NOT_COLLECTED
4340	Anopheles	ADULT	FEMALE	An. coluzzii	2019-11-21T00:00:00Z	2019-11-01	W7	GABON | LOPE NATIONAL PARK	-0.11054	11.6009	Domestic	HLC	1	two_hosts	yes	NOT_COLLECTED
4341	Anopheles	ADULT	FEMALE	An. coluzzii	2019-11-21T00:00:00Z	2019-11-01	W7	GABON | LOPE NATIONAL PARK	-0.11054	11.6009	Domestic	HLC	1	two_hosts	yes	NOT_COLLECTED
4342	Anopheles	ADULT	FEMALE	An. coluzzii	2019-11-21T00:00:00Z	2019-11-01	W7	GABON | LOPE NATIONAL PARK	-0.11054	11.6009	Domestic	HLC	1	two_hosts	yes	NOT_COLLECTED
4343	Anopheles	ADULT	FEMALE	An. coluzzii	2019-11-21T00:00:00Z	2019-11-01	W7	GABON | LOPE NATIONAL PARK	-0.11054	11.6009	Domestic	HLC	1	two_hosts	yes	NOT_COLLECTED
4344	Anopheles	ADULT	FEMALE	An. gambiae	2019-11-21T00:00:00Z	2019-11-01	W7	GABON | LOPE NATIONAL PARK	-0.11054	11.6009	Domestic	HLC	1	two_hosts	yes	NOT_COLLECTED
4345	Anopheles	ADULT	FEMALE	An. gambiae	2019-11-21T00:00:00Z	2019-11-01	W7	GABON | LOPE NATIONAL PARK	-0.11054	11.6009	Domestic	HLC	1	two_hosts	yes	NOT_COLLECTED
4346	Anopheles	ADULT	FEMALE	An. coluzzii	2019-11-21T00:00:00Z	2019-11-01	W7	GABON | LOPE NATIONAL PARK	-0.11054	11.6009	Domestic	HLC	1	two_hosts	yes	NOT_COLLECTED
4347	Anopheles	ADULT	FEMALE	An. coluzzii	2019-11-21T00:00:00Z	2019-11-01	W7	GABON | LOPE NATIONAL PARK	-0.11054	11.6009	Domestic	HLC	1	two_hosts	yes	NOT_COLLECTED
4348	Anopheles	ADULT	FEMALE	An. coluzzii	2019-11-21T00:00:00Z	2019-11-01	W7	GABON | LOPE NATIONAL PARK	-0.11054	11.6009	Domestic	HLC	1	two_hosts	yes	NOT_COLLECTED
4349	Anopheles	ADULT	FEMALE	An. coluzzii	2019-11-21T00:00:00Z	2019-11-01	W7	GABON | LOPE NATIONAL PARK	-0.11054	11.6009	Domestic	HLC	1	two_hosts	yes	NOT_COLLECTED
4350	Anopheles	ADULT	FEMALE	An. gambiae	2019-11-21T00:00:00Z	2019-11-01	W7	GABON | LOPE NATIONAL PARK	-0.11054	11.6009	Domestic	HLC	1	two_hosts	yes	NOT_COLLECTED
4351	Anopheles	ADULT	FEMALE	An. coluzzii	2019-11-21T00:00:00Z	2019-11-01	W7	GABON | LOPE NATIONAL PARK	-0.11054	11.6009	Domestic	HLC	1	two_hosts	yes	NOT_COLLECTED
4352	Anopheles	ADULT	FEMALE	An. coluzzii	2019-11-21T00:00:00Z	2019-11-01	W7	GABON | LOPE NATIONAL PARK	-0.11054	11.6009	Domestic	HLC	1	two_hosts	yes	NOT_COLLECTED
4353	Anopheles	ADULT	FEMALE	An. coluzzii	2019-11-21T00:00:00Z	2019-11-01	W7	GABON | LOPE NATIONAL PARK	-0.11054	11.6009	Domestic	HLC	1	two_hosts	yes	NOT_COLLECTED
4354	Anopheles	ADULT	FEMALE	An. coluzzii	2019-11-21T00:00:00Z	2019-11-01	W7	GABON | LOPE NATIONAL PARK	-0.11054	11.6009	Domestic	HLC	1	two_hosts	yes	NOT_COLLECTED
4355	Anopheles	ADULT	FEMALE	An. coluzzii	2019-11-21T00:00:00Z	2019-11-01	W7	GABON | LOPE NATIONAL PARK	-0.11054	11.6009	Domestic	HLC	1	two_hosts	yes	NOT_COLLECTED
4356	Anopheles	ADULT	FEMALE	An. coluzzii	2019-11-21T00:00:00Z	2019-11-01	W7	GABON | LOPE NATIONAL PARK	-0.11054	11.6009	Domestic	HLC	1	two_hosts	yes	NOT_COLLECTED
4357	Anopheles	ADULT	FEMALE	An. funestus	2019-11-21T00:00:00Z	2019-11-01	W7	GABON | LOPE NATIONAL PARK	-0.11054	11.6009	Domestic	HLC	1	two_hosts	yes	NOT_COLLECTED
4358	Anopheles	ADULT	FEMALE	An. coluzzii	2019-11-21T00:00:00Z	2019-11-01	W7	GABON | LOPE NATIONAL PARK	-0.11054	11.6009	Domestic	HLC	1	two_hosts	yes	NOT_COLLECTED
4359	Anopheles	ADULT	FEMALE	An. coluzzii	2019-11-21T00:00:00Z	2019-11-01	W7	GABON | LOPE NATIONAL PARK	-0.11054	11.6009	Domestic	HLC	1	two_hosts	yes	NOT_COLLECTED
4360	Anopheles	ADULT	FEMALE	An. coluzzii	2019-11-21T00:00:00Z	2019-11-01	W7	GABON | LOPE NATIONAL PARK	-0.11054	11.6009	Domestic	HLC	1	two_hosts	yes	NOT_COLLECTED
4361	Anopheles	ADULT	FEMALE	An. coluzzii	2019-11-21T00:00:00Z	2019-11-01	W7	GABON | LOPE NATIONAL PARK	-0.11054	11.6009	Domestic	HLC	1	two_hosts	yes	NOT_COLLECTED
4362	Anopheles	ADULT	FEMALE	An. gambiae	2019-11-21T00:00:00Z	2019-11-01	W7	GABON | LOPE NATIONAL PARK	-0.11054	11.6009	Domestic	HLC	1	two_hosts	yes	NOT_COLLECTED
4363	Anopheles	ADULT	FEMALE	An. gambiae_complex	2019-11-21T00:00:00Z	2019-11-01	W7	GABON | LOPE NATIONAL PARK	-0.11054	11.6009	Domestic	HLC	1	two_hosts	yes	NOT_COLLECTED
4364	Anopheles	ADULT	FEMALE	An. coluzzii	2019-11-21T00:00:00Z	2019-11-01	W7	GABON | LOPE NATIONAL PARK	-0.11054	11.6009	Domestic	HLC	1	two_hosts	yes	NOT_COLLECTED
4365	Anopheles	ADULT	FEMALE	An. coluzzii	2019-11-21T00:00:00Z	2019-11-01	W7	GABON | LOPE NATIONAL PARK	-0.11054	11.6009	Domestic	HLC	1	two_hosts	yes	NOT_COLLECTED
4366	Anopheles	ADULT	FEMALE	An. coluzzii	2019-11-21T00:00:00Z	2019-11-01	W7	GABON | LOPE NATIONAL PARK	-0.11054	11.6009	Domestic	HLC	1	two_hosts	yes	NOT_COLLECTED
4367	Anopheles	ADULT	FEMALE	An. coluzzii	2019-11-21T00:00:00Z	2019-11-01	W7	GABON | LOPE NATIONAL PARK	-0.11054	11.6009	Domestic	HLC	1	two_hosts	yes	NOT_COLLECTED
4368	Anopheles	ADULT	FEMALE	An. coluzzii	2019-11-21T00:00:00Z	2019-11-01	W7	GABON | LOPE NATIONAL PARK	-0.11054	11.6009	Domestic	HLC	1	two_hosts	yes	NOT_COLLECTED
4369	Anopheles	ADULT	FEMALE	An. coluzzii	2019-11-21T00:00:00Z	2019-11-01	W7	GABON | LOPE NATIONAL PARK	-0.11054	11.6009	Domestic	HLC	1	two_hosts	yes	NOT_COLLECTED
4370	Anopheles	ADULT	FEMALE	An. coluzzii	2019-11-21T00:00:00Z	2019-11-01	W7	GABON | LOPE NATIONAL PARK	-0.11054	11.6009	Domestic	HLC	1	two_hosts	yes	NOT_COLLECTED
4371	Anopheles	ADULT	FEMALE	An. coluzzii	2019-11-21T00:00:00Z	2019-11-01	W7	GABON | LOPE NATIONAL PARK	-0.11054	11.6009	Domestic	HLC	1	two_hosts	yes	NOT_COLLECTED
4372	Anopheles	ADULT	FEMALE	An. gambiae_complex	2019-11-21T00:00:00Z	2019-11-01	W7	GABON | LOPE NATIONAL PARK	-0.11054	11.6009	Domestic	HLC	1	two_hosts	yes	NOT_COLLECTED
4373	Anopheles	ADULT	FEMALE	An. coluzzii	2019-11-21T00:00:00Z	2019-11-01	W7	GABON | LOPE NATIONAL PARK	-0.11054	11.6009	Domestic	HLC	1	two_hosts	yes	NOT_COLLECTED
4374	Anopheles	ADULT	FEMALE	An. coluzzii	2019-11-21T00:00:00Z	2019-11-01	W7	GABON | LOPE NATIONAL PARK	-0.11054	11.6009	Domestic	HLC	1	two_hosts	yes	NOT_COLLECTED
4375	Anopheles	ADULT	FEMALE	An. coluzzii	2019-11-21T00:00:00Z	2019-11-01	W7	GABON | LOPE NATIONAL PARK	-0.11054	11.6009	Domestic	HLC	1	two_hosts	yes	NOT_COLLECTED
4376	Anopheles	ADULT	FEMALE	An. coluzzii	2019-11-21T00:00:00Z	2019-11-01	W7	GABON | LOPE NATIONAL PARK	-0.11054	11.6009	Domestic	HLC	1	two_hosts	yes	NOT_COLLECTED
4377	Anopheles	ADULT	FEMALE	An. gambiae	2019-11-21T00:00:00Z	2019-11-01	W7	GABON | LOPE NATIONAL PARK	-0.11054	11.6009	Domestic	HLC	1	two_hosts	yes	NOT_COLLECTED
4378	Anopheles	ADULT	FEMALE	An. funestus	2019-11-21T00:00:00Z	2019-11-01	W7	GABON | LOPE NATIONAL PARK	-0.11054	11.6009	Domestic	HLC	1	two_hosts	yes	NOT_COLLECTED
4379	Anopheles	ADULT	FEMALE	An. gambiae_complex	2019-11-21T00:00:00Z	2019-11-01	W7	GABON | LOPE NATIONAL PARK	-0.11054	11.6009	Domestic	HLC	1	two_hosts	yes	NOT_COLLECTED
4380	Anopheles	ADULT	FEMALE	An. gambiae	2019-11-21T00:00:00Z	2019-11-01	W7	GABON | LOPE NATIONAL PARK	-0.11054	11.6009	Domestic	HLC	1	two_hosts	yes	NOT_COLLECTED
4381	Anopheles	ADULT	FEMALE	An. coluzzii	2019-11-21T00:00:00Z	2019-11-01	W7	GABON | LOPE NATIONAL PARK	-0.11054	11.6009	Domestic	HLC	1	two_hosts	yes	NOT_COLLECTED
4382	Anopheles	ADULT	FEMALE	An. funestus	2019-11-21T00:00:00Z	2019-11-01	W7	GABON | LOPE NATIONAL PARK	-0.11054	11.6009	Domestic	HLC	1	two_hosts	yes	NOT_COLLECTED
4384	Anopheles	ADULT	FEMALE	An. coluzzii	2019-11-21T00:00:00Z	2019-11-01	W7	GABON | LOPE NATIONAL PARK	-0.11054	11.6009	Domestic	HLC	1	two_hosts	yes	NOT_COLLECTED
4385	Anopheles	ADULT	FEMALE	An. gambiae_complex	2019-11-21T00:00:00Z	2019-11-01	W7	GABON | LOPE NATIONAL PARK	-0.11054	11.6009	Domestic	HLC	1	two_hosts	yes	NOT_COLLECTED
4386	Anopheles	ADULT	FEMALE	An. coluzzii	2019-11-21T00:00:00Z	2019-11-01	W7	GABON | LOPE NATIONAL PARK	-0.11054	11.6009	Domestic	HLC	1	two_hosts	yes	NOT_COLLECTED
4387	Anopheles	ADULT	FEMALE	An. coluzzii	2019-11-21T00:00:00Z	2019-11-01	W7	GABON | LOPE NATIONAL PARK	-0.11054	11.6009	Domestic	HLC	1	two_hosts	yes	NOT_COLLECTED
4388	Anopheles	ADULT	FEMALE	An. coluzzii	2019-11-21T00:00:00Z	2019-11-01	W7	GABON | LOPE NATIONAL PARK	-0.11054	11.6009	Domestic	HLC	1	two_hosts	yes	NOT_COLLECTED
4389	Anopheles	ADULT	FEMALE	An. coluzzii	2019-11-21T00:00:00Z	2019-11-01	W7	GABON | LOPE NATIONAL PARK	-0.11054	11.6009	Domestic	HLC	1	two_hosts	yes	NOT_COLLECTED
4390	Anopheles	ADULT	FEMALE	An. funestus	2019-11-21T00:00:00Z	2019-11-01	W7	GABON | LOPE NATIONAL PARK	-0.11054	11.6009	Domestic	HLC	1	two_hosts	yes	NOT_COLLECTED
4391	Anopheles	ADULT	FEMALE	An. maculipalpis	2019-11-21T00:00:00Z	2019-11-01	W7	GABON | LOPE NATIONAL PARK	-0.11054	11.6009	Domestic	HLC	1	two_hosts	yes	NOT_COLLECTED
4392	Anopheles	ADULT	FEMALE	An. coluzzii	2019-11-21T00:00:00Z	2019-11-01	W7	GABON | LOPE NATIONAL PARK	-0.11054	11.6009	Domestic	HLC	1	two_hosts	yes	NOT_COLLECTED
4393	Anopheles	ADULT	FEMALE	An. funestus	2019-11-21T00:00:00Z	2019-11-01	W7	GABON | LOPE NATIONAL PARK	-0.11054	11.6009	Domestic	HLC	1	two_hosts	yes	NOT_COLLECTED
4394	Anopheles	ADULT	FEMALE	An. coluzzii	2019-11-21T00:00:00Z	2019-11-01	W7	GABON | LOPE NATIONAL PARK	-0.11054	11.6009	Domestic	HLC	1	two_hosts	yes	NOT_COLLECTED
4395	Anopheles	ADULT	FEMALE	An. coluzzii	2019-11-21T00:00:00Z	2019-11-01	W7	GABON | LOPE NATIONAL PARK	-0.11054	11.6009	Domestic	HLC	1	two_hosts	yes	NOT_COLLECTED
4396	Anopheles	ADULT	FEMALE	An. coluzzii	2019-11-21T00:00:00Z	2019-11-01	W7	GABON | LOPE NATIONAL PARK	-0.11054	11.6009	Domestic	HLC	1	two_hosts	yes	NOT_COLLECTED
4397	Anopheles	ADULT	FEMALE	An. gambiae_complex	2019-11-21T00:00:00Z	2019-11-01	W7	GABON | LOPE NATIONAL PARK	-0.11054	11.6009	Domestic	HLC	1	two_hosts	yes	NOT_COLLECTED
4398	Anopheles	ADULT	FEMALE	An. coustani	2019-11-24T00:00:00Z	2019-11-01	W4	GABON | LOPE NATIONAL PARK	-0.10315	11.6058	Domestic	HLC	1	two_hosts	yes	NOT_COLLECTED
4399	Anopheles	ADULT	FEMALE	An. coustani	2019-11-24T00:00:00Z	2019-11-01	W4	GABON | LOPE NATIONAL PARK	-0.10315	11.6058	Domestic	HLC	1	two_hosts	yes	NOT_COLLECTED
4400	Anopheles	ADULT	FEMALE	An. coluzzii	2019-11-24T00:00:00Z	2019-11-01	W4	GABON | LOPE NATIONAL PARK	-0.10315	11.6058	Domestic	HLC	1	two_hosts	yes	NOT_COLLECTED
4401	Anopheles	ADULT	FEMALE	An. funestus	2019-11-24T00:00:00Z	2019-11-01	W4	GABON | LOPE NATIONAL PARK	-0.10315	11.6058	Domestic	HLC	1	two_hosts	yes	NOT_COLLECTED
4402	Anopheles	ADULT	FEMALE	An. coustani	2019-11-24T00:00:00Z	2019-11-01	W4	GABON | LOPE NATIONAL PARK	-0.10315	11.6058	Domestic	ABC	0	two_hosts	yes	NOT_COLLECTED
4403	Anopheles	ADULT	FEMALE	An. coluzzii	2019-11-24T00:00:00Z	2019-11-01	W4	GABON | LOPE NATIONAL PARK	-0.10315	11.6058	Domestic	ABC	0	two_hosts	yes	NOT_COLLECTED
4404	Anopheles	ADULT	FEMALE	An. fontenillei	2019-11-22T00:00:00Z	2019-11-01	W40	GABON | LOPE NATIONAL PARK	-0.19063	11.6151	Sylvatic	ABC	0	two_hosts	yes	N
4405	Anopheles	ADULT	FEMALE	An. fontenillei	2019-11-22T00:00:00Z	2019-11-01	W40	GABON | LOPE NATIONAL PARK	-0.19063	11.6151	Sylvatic	ABC	0	two_hosts	yes	N
4406	Anopheles	ADULT	FEMALE	An. fontenillei	2019-11-22T00:00:00Z	2019-11-01	W40	GABON | LOPE NATIONAL PARK	-0.19063	11.6151	Sylvatic	ABC	0	two_hosts	yes	N
4407	Anopheles	ADULT	FEMALE	An. maculipalpis	2019-11-22T00:00:00Z	2019-11-01	W40	GABON | LOPE NATIONAL PARK	-0.19063	11.6151	Sylvatic	ABC	0	two_hosts	yes	NOT_COLLECTED
4408	Anopheles	ADULT	FEMALE	An. hancocki/brohieri	2019-11-22T00:00:00Z	2019-11-01	W40	GABON | LOPE NATIONAL PARK	-0.19063	11.6151	Sylvatic	ABC	0	two_hosts	yes	NOT_COLLECTED
4409	Anopheles	ADULT	FEMALE	An. hancocki/brohieri	2019-11-22T00:00:00Z	2019-11-01	W40	GABON | LOPE NATIONAL PARK	-0.19063	11.6151	Sylvatic	ABC	0	two_hosts	yes	NOT_COLLECTED
4410	Anopheles	ADULT	FEMALE	An. hancocki/brohieri	2019-11-22T00:00:00Z	2019-11-01	W40	GABON | LOPE NATIONAL PARK	-0.19063	11.6151	Sylvatic	ABC	0	two_hosts	yes	NOT_COLLECTED
4411	Anopheles	ADULT	FEMALE	An. funestus	2019-11-22T00:00:00Z	2019-11-01	W40	GABON | LOPE NATIONAL PARK	-0.19063	11.6151	Sylvatic	HLC	1	two_hosts	yes	NOT_COLLECTED
4412	Anopheles	ADULT	FEMALE	An. coluzzii	2019-11-22T00:00:00Z	2019-11-01	W40	GABON | LOPE NATIONAL PARK	-0.19063	11.6151	Sylvatic	HLC	1	two_hosts	yes	N
4413	Anopheles	ADULT	FEMALE	An. gambiae_complex	2019-11-22T00:00:00Z	2019-11-01	W40	GABON | LOPE NATIONAL PARK	-0.19063	11.6151	Sylvatic	HLC	1	two_hosts	yes	N
4414	Anopheles	ADULT	FEMALE	An. funestus	2019-11-22T00:00:00Z	2019-11-01	W40	GABON | LOPE NATIONAL PARK	-0.19063	11.6151	Sylvatic	HLC	1	two_hosts	yes	NOT_COLLECTED
4415	Anopheles	ADULT	FEMALE	An. maculipalpis	2019-11-22T00:00:00Z	2019-11-01	W40	GABON | LOPE NATIONAL PARK	-0.19063	11.6151	Sylvatic	HLC	1	two_hosts	yes	NOT_COLLECTED
4416	Anopheles	ADULT	FEMALE	An. funestus	2019-11-22T00:00:00Z	2019-11-01	W40	GABON | LOPE NATIONAL PARK	-0.19063	11.6151	Sylvatic	HLC	1	two_hosts	yes	NOT_COLLECTED
4417	Anopheles	ADULT	FEMALE	An. funestus	2019-11-22T00:00:00Z	2019-11-01	W40	GABON | LOPE NATIONAL PARK	-0.19063	11.6151	Sylvatic	HLC	1	two_hosts	yes	NOT_COLLECTED
4418	Anopheles	ADULT	FEMALE	An. funestus	2019-11-22T00:00:00Z	2019-11-01	W40	GABON | LOPE NATIONAL PARK	-0.19063	11.6151	Sylvatic	HLC	1	two_hosts	yes	NOT_COLLECTED
4419	Anopheles	ADULT	FEMALE	An. hancocki/brohieri	2019-11-22T00:00:00Z	2019-11-01	W40	GABON | LOPE NATIONAL PARK	-0.19063	11.6151	Sylvatic	HLC	1	two_hosts	yes	NOT_COLLECTED
4420	Anopheles	ADULT	FEMALE	An. maculipalpis	2019-11-22T00:00:00Z	2019-11-01	W40	GABON | LOPE NATIONAL PARK	-0.19063	11.6151	Sylvatic	HLC	1	two_hosts	yes	NOT_COLLECTED
4421	Anopheles	ADULT	FEMALE	An. funestus	2019-11-22T00:00:00Z	2019-11-01	W40	GABON | LOPE NATIONAL PARK	-0.19063	11.6151	Sylvatic	HLC	1	two_hosts	yes	NOT_COLLECTED
4422	Anopheles	ADULT	FEMALE	An. marshallii	2019-11-22T00:00:00Z	2019-11-01	W40	GABON | LOPE NATIONAL PARK	-0.19063	11.6151	Sylvatic	HLC	1	two_hosts	yes	N
4423	Anopheles	ADULT	FEMALE	An. maculipalpis	2019-11-22T00:00:00Z	2019-11-01	W40	GABON | LOPE NATIONAL PARK	-0.19063	11.6151	Sylvatic	HLC	1	two_hosts	yes	NOT_COLLECTED
4424	Anopheles	ADULT	FEMALE	An. funestus	2019-11-22T00:00:00Z	2019-11-01	W40	GABON | LOPE NATIONAL PARK	-0.19063	11.6151	Sylvatic	HLC	1	two_hosts	yes	NOT_COLLECTED
4425	Anopheles	ADULT	FEMALE	An. maculipalpis	2019-11-22T00:00:00Z	2019-11-01	W40	GABON | LOPE NATIONAL PARK	-0.19063	11.6151	Sylvatic	HLC	1	two_hosts	yes	NOT_COLLECTED
4426	Anopheles	ADULT	FEMALE	An. funestus	2019-11-22T00:00:00Z	2019-11-01	W40	GABON | LOPE NATIONAL PARK	-0.19063	11.6151	Sylvatic	HLC	1	two_hosts	yes	NOT_COLLECTED
4427	Anopheles	ADULT	FEMALE	An. funestus	2019-11-22T00:00:00Z	2019-11-01	W40	GABON | LOPE NATIONAL PARK	-0.19063	11.6151	Sylvatic	HLC	1	two_hosts	yes	NOT_COLLECTED
4428	Anopheles	ADULT	FEMALE	An. funestus	2019-11-22T00:00:00Z	2019-11-01	W40	GABON | LOPE NATIONAL PARK	-0.19063	11.6151	Sylvatic	HLC	1	two_hosts	yes	NOT_COLLECTED
4429	Anopheles	ADULT	FEMALE	An. funestus	2019-11-22T00:00:00Z	2019-11-01	W40	GABON | LOPE NATIONAL PARK	-0.19063	11.6151	Sylvatic	HLC	1	two_hosts	yes	NOT_COLLECTED
4430	Anopheles	ADULT	FEMALE	An. funestus	2019-11-22T00:00:00Z	2019-11-01	W40	GABON | LOPE NATIONAL PARK	-0.19063	11.6151	Sylvatic	HLC	1	two_hosts	yes	NOT_COLLECTED
4431	Anopheles	ADULT	FEMALE	An. coluzzii	2019-11-22T00:00:00Z	2019-11-01	W40	GABON | LOPE NATIONAL PARK	-0.19063	11.6151	Sylvatic	HLC	1	two_hosts	yes	N
4432	Anopheles	ADULT	FEMALE	An. maculipalpis	2019-11-22T00:00:00Z	2019-11-01	W40	GABON | LOPE NATIONAL PARK	-0.19063	11.6151	Sylvatic	HLC	1	two_hosts	yes	NOT_COLLECTED
4433	Anopheles	ADULT	FEMALE	An. gambiae_complex	2019-11-22T00:00:00Z	2019-11-01	W40	GABON | LOPE NATIONAL PARK	-0.19063	11.6151	Sylvatic	HLC	1	two_hosts	yes	Y
4434	Anopheles	ADULT	FEMALE	An. funestus	2019-11-22T00:00:00Z	2019-11-01	W40	GABON | LOPE NATIONAL PARK	-0.19063	11.6151	Sylvatic	HLC	1	two_hosts	yes	NOT_COLLECTED
4435	Anopheles	ADULT	FEMALE	An. funestus	2019-11-22T00:00:00Z	2019-11-01	W40	GABON | LOPE NATIONAL PARK	-0.19063	11.6151	Sylvatic	HLC	1	two_hosts	yes	NOT_COLLECTED
4436	Anopheles	ADULT	FEMALE	An. funestus	2019-11-22T00:00:00Z	2019-11-01	W40	GABON | LOPE NATIONAL PARK	-0.19063	11.6151	Sylvatic	HLC	1	two_hosts	yes	NOT_COLLECTED
4437	Anopheles	ADULT	FEMALE	An. fontenillei	2019-11-22T00:00:00Z	2019-11-01	W40	GABON | LOPE NATIONAL PARK	-0.19063	11.6151	Sylvatic	HLC	1	two_hosts	yes	N
4438	Anopheles	ADULT	FEMALE	An. coluzzii	2019-11-22T00:00:00Z	2019-11-01	W40	GABON | LOPE NATIONAL PARK	-0.19063	11.6151	Sylvatic	HLC	1	two_hosts	yes	N
4439	Anopheles	ADULT	FEMALE	An. funestus	2019-11-22T00:00:00Z	2019-11-01	W40	GABON | LOPE NATIONAL PARK	-0.19063	11.6151	Sylvatic	HLC	1	two_hosts	yes	NOT_COLLECTED
4440	Anopheles	ADULT	FEMALE	An. funestus	2019-11-22T00:00:00Z	2019-11-01	W40	GABON | LOPE NATIONAL PARK	-0.19063	11.6151	Sylvatic	HLC	1	two_hosts	yes	NOT_COLLECTED
4441	Anopheles	ADULT	FEMALE	An. hancocki/brohieri	2019-11-22T00:00:00Z	2019-11-01	W40	GABON | LOPE NATIONAL PARK	-0.19063	11.6151	Sylvatic	HLC	1	two_hosts	yes	NOT_COLLECTED
4442	Anopheles	ADULT	FEMALE	An. funestus	2019-11-22T00:00:00Z	2019-11-01	W40	GABON | LOPE NATIONAL PARK	-0.19063	11.6151	Sylvatic	HLC	1	two_hosts	yes	NOT_COLLECTED
4443	Anopheles	ADULT	FEMALE	An. marshallii	2019-11-22T00:00:00Z	2019-11-01	W40	GABON | LOPE NATIONAL PARK	-0.19063	11.6151	Sylvatic	HLC	1	two_hosts	yes	N
4444	Anopheles	ADULT	FEMALE	An. funestus	2019-11-22T00:00:00Z	2019-11-01	W40	GABON | LOPE NATIONAL PARK	-0.19063	11.6151	Sylvatic	HLC	1	two_hosts	yes	NOT_COLLECTED
4445	Anopheles	ADULT	FEMALE	An. funestus	2019-11-22T00:00:00Z	2019-11-01	W40	GABON | LOPE NATIONAL PARK	-0.19063	11.6151	Sylvatic	HLC	1	two_hosts	yes	NOT_COLLECTED
4446	Anopheles	ADULT	FEMALE	An. funestus	2019-11-22T00:00:00Z	2019-11-01	W40	GABON | LOPE NATIONAL PARK	-0.19063	11.6151	Sylvatic	HLC	1	two_hosts	yes	NOT_COLLECTED
4447	Anopheles	ADULT	FEMALE	An. funestus	2019-11-22T00:00:00Z	2019-11-01	W40	GABON | LOPE NATIONAL PARK	-0.19063	11.6151	Sylvatic	HLC	1	two_hosts	yes	NOT_COLLECTED
4448	Anopheles	ADULT	FEMALE	An. funestus	2019-11-22T00:00:00Z	2019-11-01	W40	GABON | LOPE NATIONAL PARK	-0.19063	11.6151	Sylvatic	HLC	1	two_hosts	yes	NOT_COLLECTED
4449	Anopheles	ADULT	FEMALE	An. funestus	2019-11-22T00:00:00Z	2019-11-01	W40	GABON | LOPE NATIONAL PARK	-0.19063	11.6151	Sylvatic	HLC	1	two_hosts	yes	NOT_COLLECTED
4450	Anopheles	ADULT	FEMALE	An. maculipalpis	2019-11-22T00:00:00Z	2019-11-01	W40	GABON | LOPE NATIONAL PARK	-0.19063	11.6151	Sylvatic	HLC	1	two_hosts	yes	NOT_COLLECTED
4451	Anopheles	ADULT	FEMALE	An. funestus	2019-11-22T00:00:00Z	2019-11-01	W40	GABON | LOPE NATIONAL PARK	-0.19063	11.6151	Sylvatic	HLC	1	two_hosts	yes	NOT_COLLECTED
4465	Anopheles	ADULT	FEMALE	An. coustani	2019-11-24T00:00:00Z	2019-11-01	W4	GABON | LOPE NATIONAL PARK	-0.10315	11.6058	Domestic	ABC	0	two_hosts	yes	NOT_COLLECTED
4466	Anopheles	ADULT	FEMALE	An. coustani	2019-11-24T00:00:00Z	2019-11-01	W4	GABON | LOPE NATIONAL PARK	-0.10315	11.6058	Domestic	ABC	0	two_hosts	yes	NOT_COLLECTED
4467	Anopheles	ADULT	FEMALE	An. coustani	2019-11-24T00:00:00Z	2019-11-01	W4	GABON | LOPE NATIONAL PARK	-0.10315	11.6058	Domestic	ABC	0	two_hosts	yes	NOT_COLLECTED
4468	Anopheles	ADULT	FEMALE	An. coustani	2019-11-24T00:00:00Z	2019-11-01	W4	GABON | LOPE NATIONAL PARK	-0.10315	11.6058	Domestic	ABC	0	two_hosts	yes	NOT_COLLECTED
4469	Anopheles	ADULT	FEMALE	An. squamosus/cydippis	2019-11-24T00:00:00Z	2019-11-01	W4	GABON | LOPE NATIONAL PARK	-0.10315	11.6058	Domestic	ABC	0	two_hosts	yes	NOT_COLLECTED
4470	Anopheles	ADULT	FEMALE	An. coustani	2019-11-24T00:00:00Z	2019-11-01	W4	GABON | LOPE NATIONAL PARK	-0.10315	11.6058	Domestic	ABC	0	two_hosts	yes	NOT_COLLECTED
4471	Anopheles	ADULT	FEMALE	An. theileri	2019-11-24T00:00:00Z	2019-11-01	W4	GABON | LOPE NATIONAL PARK	-0.10315	11.6058	Domestic	ABC	0	two_hosts	yes	NOT_COLLECTED
4472	Anopheles	ADULT	FEMALE	An. coustani	2019-11-24T00:00:00Z	2019-11-01	W4	GABON | LOPE NATIONAL PARK	-0.10315	11.6058	Domestic	ABC	0	two_hosts	yes	NOT_COLLECTED
4473	Anopheles	ADULT	FEMALE	An. coustani	2019-11-24T00:00:00Z	2019-11-01	W4	GABON | LOPE NATIONAL PARK	-0.10315	11.6058	Domestic	ABC	0	two_hosts	yes	NOT_COLLECTED
4474	Anopheles	ADULT	FEMALE	An. coustani	2019-11-24T00:00:00Z	2019-11-01	W4	GABON | LOPE NATIONAL PARK	-0.10315	11.6058	Domestic	ABC	0	two_hosts	yes	NOT_COLLECTED
4475	Anopheles	ADULT	FEMALE	An. coustani	2019-11-24T00:00:00Z	2019-11-01	W4	GABON | LOPE NATIONAL PARK	-0.10315	11.6058	Domestic	ABC	0	two_hosts	yes	NOT_COLLECTED
4476	Anopheles	ADULT	FEMALE	An. coustani	2019-11-24T00:00:00Z	2019-11-01	W4	GABON | LOPE NATIONAL PARK	-0.10315	11.6058	Domestic	ABC	0	two_hosts	yes	NOT_COLLECTED
4477	Anopheles	ADULT	FEMALE	An. coustani	2019-11-24T00:00:00Z	2019-11-01	W4	GABON | LOPE NATIONAL PARK	-0.10315	11.6058	Domestic	ABC	0	two_hosts	yes	NOT_COLLECTED
4478	Anopheles	ADULT	FEMALE	An. coustani	2019-11-24T00:00:00Z	2019-11-01	W4	GABON | LOPE NATIONAL PARK	-0.10315	11.6058	Domestic	ABC	0	two_hosts	yes	NOT_COLLECTED
4479	Anopheles	ADULT	FEMALE	An. coustani	2019-11-24T00:00:00Z	2019-11-01	W4	GABON | LOPE NATIONAL PARK	-0.10315	11.6058	Domestic	ABC	0	two_hosts	yes	NOT_COLLECTED
4480	Anopheles	ADULT	FEMALE	An. coustani	2019-11-24T00:00:00Z	2019-11-01	W4	GABON | LOPE NATIONAL PARK	-0.10315	11.6058	Domestic	ABC	0	two_hosts	yes	NOT_COLLECTED
4481	Anopheles	ADULT	FEMALE	An. ziemanni	2019-11-24T00:00:00Z	2019-11-01	W4	GABON | LOPE NATIONAL PARK	-0.10315	11.6058	Domestic	ABC	0	two_hosts	yes	NOT_COLLECTED
4482	Anopheles	ADULT	FEMALE	An. maculipalpis	2019-11-24T00:00:00Z	2019-11-01	W4	GABON | LOPE NATIONAL PARK	-0.10315	11.6058	Domestic	ABC	0	two_hosts	yes	NOT_COLLECTED
4483	Anopheles	ADULT	FEMALE	An. coustani	2019-11-24T00:00:00Z	2019-11-01	W4	GABON | LOPE NATIONAL PARK	-0.10315	11.6058	Domestic	ABC	0	two_hosts	yes	NOT_COLLECTED
4485	Anopheles	ADULT	FEMALE	An. gambiae_complex	2019-11-24T00:00:00Z	2019-11-01	W4	GABON | LOPE NATIONAL PARK	-0.10315	11.6058	Domestic	ABC	0	two_hosts	yes	NOT_COLLECTED
4486	Anopheles	ADULT	FEMALE	An. coluzzii	2019-11-24T00:00:00Z	2019-11-01	W4	GABON | LOPE NATIONAL PARK	-0.10315	11.6058	Domestic	ABC	0	two_hosts	yes	NOT_COLLECTED
4487	Anopheles	ADULT	FEMALE	An. coluzzii	2019-11-24T00:00:00Z	2019-11-01	W4	GABON | LOPE NATIONAL PARK	-0.10315	11.6058	Domestic	ABC	0	two_hosts	yes	NOT_COLLECTED
4488	Anopheles	ADULT	FEMALE	An. brunnipes	2019-11-24T00:00:00Z	2019-11-01	W4	GABON | LOPE NATIONAL PARK	-0.10315	11.6058	Domestic	ABC	0	two_hosts	yes	NOT_COLLECTED
4489	Anopheles	ADULT	FEMALE	An. squamosus/cydippis	2019-11-24T00:00:00Z	2019-11-01	W4	GABON | LOPE NATIONAL PARK	-0.10315	11.6058	Domestic	ABC	0	two_hosts	yes	NOT_COLLECTED
4490	Anopheles	ADULT	FEMALE	An. gambiae_complex	2019-11-24T00:00:00Z	2019-11-01	W4	GABON | LOPE NATIONAL PARK	-0.10315	11.6058	Domestic	ABC	0	two_hosts	yes	NOT_COLLECTED
4491	Anopheles	ADULT	FEMALE	An. nili group	2019-11-24T00:00:00Z	2019-11-01	W4	GABON | LOPE NATIONAL PARK	-0.10315	11.6058	Domestic	ABC	0	two_hosts	yes	NOT_COLLECTED
4492	Anopheles	ADULT	FEMALE	An. coustani	2019-11-24T00:00:00Z	2019-11-01	W4	GABON | LOPE NATIONAL PARK	-0.10315	11.6058	Domestic	ABC	0	two_hosts	yes	NOT_COLLECTED
4493	Anopheles	ADULT	FEMALE	An. gambiae_complex	2019-11-24T00:00:00Z	2019-11-01	W4	GABON | LOPE NATIONAL PARK	-0.10315	11.6058	Domestic	ABC	0	two_hosts	yes	NOT_COLLECTED
4494	Anopheles	ADULT	FEMALE	An. coustani	2019-11-24T00:00:00Z	2019-11-01	W4	GABON | LOPE NATIONAL PARK	-0.10315	11.6058	Domestic	ABC	0	two_hosts	yes	NOT_COLLECTED
4495	Anopheles	ADULT	FEMALE	An. coluzzii	2019-11-24T00:00:00Z	2019-11-01	W4	GABON | LOPE NATIONAL PARK	-0.10315	11.6058	Domestic	ABC	0	two_hosts	yes	NOT_COLLECTED
4496	Anopheles	ADULT	FEMALE	An. squamosus/cydippis	2019-11-24T00:00:00Z	2019-11-01	W4	GABON | LOPE NATIONAL PARK	-0.10315	11.6058	Domestic	ABC	0	two_hosts	yes	NOT_COLLECTED
4497	Anopheles	ADULT	FEMALE	An. coluzzii	2019-11-24T00:00:00Z	2019-11-01	W4	GABON | LOPE NATIONAL PARK	-0.10315	11.6058	Domestic	ABC	0	two_hosts	yes	NOT_COLLECTED
4498	Culex	ADULT	FEMALE	Culex sp	2019-11-24T00:00:00Z	2019-11-01	W4	GABON | LOPE NATIONAL PARK	-0.10315	11.6058	Domestic	HLC	1	two_hosts	yes	NOT_COLLECTED
4499	Culex	ADULT	FEMALE	Culex sp	2019-11-24T00:00:00Z	2019-11-01	W4	GABON | LOPE NATIONAL PARK	-0.10315	11.6058	Domestic	HLC	1	two_hosts	yes	NOT_COLLECTED
4500	Culex	ADULT	FEMALE	Culex sp	2019-11-24T00:00:00Z	2019-11-01	W4	GABON | LOPE NATIONAL PARK	-0.10315	11.6058	Domestic	HLC	1	two_hosts	yes	NOT_COLLECTED
4501	Aedes	ADULT	FEMALE	Aedes vittatus	2019-11-24T00:00:00Z	2019-11-01	W4	GABON | LOPE NATIONAL PARK	-0.10315	11.6058	Domestic	HLC	1	two_hosts	yes	NOT_COLLECTED
4502	Aedes	ADULT	FEMALE	Aedes vittatus	2019-11-24T00:00:00Z	2019-11-01	W4	GABON | LOPE NATIONAL PARK	-0.10315	11.6058	Domestic	HLC	1	two_hosts	yes	NOT_COLLECTED
4503	Mansonia	ADULT	FEMALE	Mansonia uniformis	2019-11-24T00:00:00Z	2019-11-01	W4	GABON | LOPE NATIONAL PARK	-0.10315	11.6058	Domestic	HLC	1	two_hosts	yes	NOT_COLLECTED
4504	Aedes	ADULT	FEMALE	Aedes sp	2019-11-24T00:00:00Z	2019-11-01	W4	GABON | LOPE NATIONAL PARK	-0.10315	11.6058	Domestic	HLC	1	two_hosts	yes	NOT_COLLECTED
4505	Aedes	ADULT	FEMALE	Aedes vittatus	2019-11-24T00:00:00Z	2019-11-01	W4	GABON | LOPE NATIONAL PARK	-0.10315	11.6058	Domestic	HLC	1	two_hosts	yes	NOT_COLLECTED
4506	Mansonia	ADULT	FEMALE	Mansonia uniformis	2019-11-24T00:00:00Z	2019-11-01	W4	GABON | LOPE NATIONAL PARK	-0.10315	11.6058	Domestic	HLC	1	two_hosts	yes	NOT_COLLECTED
4507	Culex	ADULT	FEMALE	Culex sp	2019-11-24T00:00:00Z	2019-11-01	W4	GABON | LOPE NATIONAL PARK	-0.10315	11.6058	Domestic	HLC	1	two_hosts	yes	NOT_COLLECTED
4508	Mansonia	ADULT	FEMALE	Mansonia uniformis	2019-11-24T00:00:00Z	2019-11-01	W4	GABON | LOPE NATIONAL PARK	-0.10315	11.6058	Domestic	HLC	1	two_hosts	yes	NOT_COLLECTED
4509	Aedes	ADULT	FEMALE	Aedes sp	2019-11-24T00:00:00Z	2019-11-01	W4	GABON | LOPE NATIONAL PARK	-0.10315	11.6058	Domestic	HLC	1	two_hosts	yes	NOT_COLLECTED
4510	Mansonia	ADULT	FEMALE	Mansonia sp	2019-11-24T00:00:00Z	2019-11-01	W4	GABON | LOPE NATIONAL PARK	-0.10315	11.6058	Domestic	HLC	1	two_hosts	yes	NOT_COLLECTED
4511	Mansonia	ADULT	FEMALE	Mansonia uniformis	2019-11-24T00:00:00Z	2019-11-01	W4	GABON | LOPE NATIONAL PARK	-0.10315	11.6058	Domestic	HLC	1	two_hosts	yes	NOT_COLLECTED
4512	Culex	ADULT	FEMALE	Culex sp	2019-11-24T00:00:00Z	2019-11-01	W4	GABON | LOPE NATIONAL PARK	-0.10315	11.6058	Domestic	HLC	1	two_hosts	yes	NOT_COLLECTED
4513	Mansonia	ADULT	FEMALE	Mansonia uniformis	2019-11-24T00:00:00Z	2019-11-01	W4	GABON | LOPE NATIONAL PARK	-0.10315	11.6058	Domestic	HLC	1	two_hosts	yes	NOT_COLLECTED
4514	Culex	ADULT	FEMALE	Culex sp	2019-11-24T00:00:00Z	2019-11-01	W4	GABON | LOPE NATIONAL PARK	-0.10315	11.6058	Domestic	HLC	1	two_hosts	yes	NOT_COLLECTED
4515	Culex	ADULT	FEMALE	Culex sp	2019-11-24T00:00:00Z	2019-11-01	W4	GABON | LOPE NATIONAL PARK	-0.10315	11.6058	Domestic	HLC	1	two_hosts	yes	NOT_COLLECTED
4516	Mansonia	ADULT	FEMALE	Mansonia uniformis	2019-11-24T00:00:00Z	2019-11-01	W4	GABON | LOPE NATIONAL PARK	-0.10315	11.6058	Domestic	HLC	1	two_hosts	yes	NOT_COLLECTED
4517	Culex	ADULT	FEMALE	Culex sp	2019-11-24T00:00:00Z	2019-11-01	W4	GABON | LOPE NATIONAL PARK	-0.10315	11.6058	Domestic	HLC	1	two_hosts	yes	NOT_COLLECTED
4518	Culex	ADULT	FEMALE	Culex sp	2019-11-24T00:00:00Z	2019-11-01	W4	GABON | LOPE NATIONAL PARK	-0.10315	11.6058	Domestic	HLC	1	two_hosts	yes	NOT_COLLECTED
4519	Culex	ADULT	FEMALE	Culex sp	2019-11-24T00:00:00Z	2019-11-01	W4	GABON | LOPE NATIONAL PARK	-0.10315	11.6058	Domestic	HLC	1	two_hosts	yes	NOT_COLLECTED
4520	Culex	ADULT	FEMALE	Culex sp	2019-11-24T00:00:00Z	2019-11-01	W4	GABON | LOPE NATIONAL PARK	-0.10315	11.6058	Domestic	HLC	1	two_hosts	yes	NOT_COLLECTED
4521	Culex	ADULT	FEMALE	Culex sp	2019-11-24T00:00:00Z	2019-11-01	W4	GABON | LOPE NATIONAL PARK	-0.10315	11.6058	Domestic	HLC	1	two_hosts	yes	NOT_COLLECTED
4522	Anopheles	ADULT	FEMALE	An. coluzzii	2019-11-24T00:00:00Z	2019-11-01	W4	GABON | LOPE NATIONAL PARK	-0.10315	11.6058	Domestic	HLC	1	two_hosts	yes	NOT_COLLECTED
4523	Aedes	ADULT	FEMALE	Aedes vittatus	2019-11-24T00:00:00Z	2019-11-01	W4	GABON | LOPE NATIONAL PARK	-0.10315	11.6058	Domestic	HLC	1	two_hosts	yes	NOT_COLLECTED
4524	Aedes	ADULT	FEMALE	Aedes sp	2019-11-24T00:00:00Z	2019-11-01	W4	GABON | LOPE NATIONAL PARK	-0.10315	11.6058	Domestic	HLC	1	two_hosts	yes	NOT_COLLECTED
4525	Aedes	ADULT	FEMALE	Aedes sp	2019-11-24T00:00:00Z	2019-11-01	W4	GABON | LOPE NATIONAL PARK	-0.10315	11.6058	Domestic	HLC	1	two_hosts	yes	NOT_COLLECTED
4526	Mansonia	ADULT	FEMALE	Mansonia uniformis	2019-11-24T00:00:00Z	2019-11-01	W4	GABON | LOPE NATIONAL PARK	-0.10315	11.6058	Domestic	HLC	1	two_hosts	yes	NOT_COLLECTED
4527	Mansonia	ADULT	FEMALE	Mansonia uniformis	2019-11-24T00:00:00Z	2019-11-01	W4	GABON | LOPE NATIONAL PARK	-0.10315	11.6058	Domestic	HLC	1	two_hosts	yes	NOT_COLLECTED
4528	Mansonia	ADULT	FEMALE	Mansonia uniformis	2019-11-24T00:00:00Z	2019-11-01	W4	GABON | LOPE NATIONAL PARK	-0.10315	11.6058	Domestic	HLC	1	two_hosts	yes	NOT_COLLECTED
4529	Culex	ADULT	FEMALE	Culex sp	2019-11-24T00:00:00Z	2019-11-01	W4	GABON | LOPE NATIONAL PARK	-0.10315	11.6058	Domestic	HLC	1	two_hosts	yes	NOT_COLLECTED
4530	Culex	ADULT	FEMALE	Culex sp	2019-11-24T00:00:00Z	2019-11-01	W4	GABON | LOPE NATIONAL PARK	-0.10315	11.6058	Domestic	HLC	1	two_hosts	yes	NOT_COLLECTED
4531	Culex	ADULT	FEMALE	Culex sp	2019-11-24T00:00:00Z	2019-11-01	W4	GABON | LOPE NATIONAL PARK	-0.10315	11.6058	Domestic	HLC	1	two_hosts	yes	NOT_COLLECTED
4532	Culex	ADULT	FEMALE	Culex sp	2019-11-24T00:00:00Z	2019-11-01	W4	GABON | LOPE NATIONAL PARK	-0.10315	11.6058	Domestic	HLC	1	two_hosts	yes	NOT_COLLECTED
4533	Aedes	ADULT	FEMALE	Aedes vittatus	2019-11-24T00:00:00Z	2019-11-01	W4	GABON | LOPE NATIONAL PARK	-0.10315	11.6058	Domestic	HLC	1	two_hosts	yes	NOT_COLLECTED
4534	Aedes	ADULT	FEMALE	Aedes sp	2019-11-24T00:00:00Z	2019-11-01	W4	GABON | LOPE NATIONAL PARK	-0.10315	11.6058	Domestic	HLC	1	two_hosts	yes	NOT_COLLECTED
4535	Aedes	ADULT	FEMALE	Aedes sp	2019-11-24T00:00:00Z	2019-11-01	W4	GABON | LOPE NATIONAL PARK	-0.10315	11.6058	Domestic	HLC	1	two_hosts	yes	NOT_COLLECTED
4536	Aedes	ADULT	FEMALE	Aedes sp	2019-11-24T00:00:00Z	2019-11-01	W4	GABON | LOPE NATIONAL PARK	-0.10315	11.6058	Domestic	HLC	1	two_hosts	yes	NOT_COLLECTED
4537	Aedes	ADULT	FEMALE	Aedes sp	2019-11-24T00:00:00Z	2019-11-01	W4	GABON | LOPE NATIONAL PARK	-0.10315	11.6058	Domestic	HLC	1	two_hosts	yes	NOT_COLLECTED
4538	Aedes	ADULT	FEMALE	Aedes albopictus	2019-11-24T00:00:00Z	2019-11-01	W4	GABON | LOPE NATIONAL PARK	-0.10315	11.6058	Domestic	HLC	1	two_hosts	yes	NOT_COLLECTED
4539	Aedes	ADULT	FEMALE	Aedes sp	2019-11-24T00:00:00Z	2019-11-01	W4	GABON | LOPE NATIONAL PARK	-0.10315	11.6058	Domestic	HLC	1	two_hosts	yes	NOT_COLLECTED
4540	Aedes	ADULT	FEMALE	Aedes sp	2019-11-24T00:00:00Z	2019-11-01	W4	GABON | LOPE NATIONAL PARK	-0.10315	11.6058	Domestic	HLC	1	two_hosts	yes	NOT_COLLECTED
4541	Mansonia	ADULT	FEMALE	Mansonia uniformis	2019-11-24T00:00:00Z	2019-11-01	W4	GABON | LOPE NATIONAL PARK	-0.10315	11.6058	Domestic	HLC	1	two_hosts	yes	NOT_COLLECTED
4542	Culex	ADULT	FEMALE	Culex sp	2019-11-24T00:00:00Z	2019-11-01	W4	GABON | LOPE NATIONAL PARK	-0.10315	11.6058	Domestic	HLC	1	two_hosts	yes	NOT_COLLECTED
4543	Culex	ADULT	FEMALE	Culex sp	2019-11-24T00:00:00Z	2019-11-01	W4	GABON | LOPE NATIONAL PARK	-0.10315	11.6058	Domestic	HLC	1	two_hosts	yes	NOT_COLLECTED
4544	Culex	ADULT	FEMALE	Culex sp	2019-11-24T00:00:00Z	2019-11-01	W4	GABON | LOPE NATIONAL PARK	-0.10315	11.6058	Domestic	HLC	1	two_hosts	yes	NOT_COLLECTED
4545	Culex	ADULT	FEMALE	Culex sp	2019-11-24T00:00:00Z	2019-11-01	W4	GABON | LOPE NATIONAL PARK	-0.10315	11.6058	Domestic	HLC	1	two_hosts	yes	NOT_COLLECTED
4546	Culex	ADULT	FEMALE	Culex sp	2019-11-24T00:00:00Z	2019-11-01	W4	GABON | LOPE NATIONAL PARK	-0.10315	11.6058	Domestic	HLC	1	two_hosts	yes	NOT_COLLECTED
4547	Culex	ADULT	FEMALE	Culex sp	2019-11-24T00:00:00Z	2019-11-01	W4	GABON | LOPE NATIONAL PARK	-0.10315	11.6058	Domestic	HLC	1	two_hosts	yes	NOT_COLLECTED
4548	Culex	ADULT	FEMALE	Culex sp	2019-11-24T00:00:00Z	2019-11-01	W4	GABON | LOPE NATIONAL PARK	-0.10315	11.6058	Domestic	HLC	1	two_hosts	yes	NOT_COLLECTED
4549	Culex	ADULT	FEMALE	Culex sp	2019-11-24T00:00:00Z	2019-11-01	W4	GABON | LOPE NATIONAL PARK	-0.10315	11.6058	Domestic	HLC	1	two_hosts	yes	NOT_COLLECTED
4550	Aedes	ADULT	FEMALE	Aedes sp	2019-11-24T00:00:00Z	2019-11-01	W4	GABON | LOPE NATIONAL PARK	-0.10315	11.6058	Domestic	HLC	1	two_hosts	yes	NOT_COLLECTED
4551	Aedes	ADULT	FEMALE	Aedes sp	2019-11-24T00:00:00Z	2019-11-01	W4	GABON | LOPE NATIONAL PARK	-0.10315	11.6058	Domestic	HLC	1	two_hosts	yes	NOT_COLLECTED
4552	Aedes	ADULT	FEMALE	Aedes sp	2019-11-24T00:00:00Z	2019-11-01	W4	GABON | LOPE NATIONAL PARK	-0.10315	11.6058	Domestic	HLC	1	two_hosts	yes	NOT_COLLECTED
4553	Aedes	ADULT	FEMALE	Aedes sp	2019-11-24T00:00:00Z	2019-11-01	W4	GABON | LOPE NATIONAL PARK	-0.10315	11.6058	Domestic	HLC	1	two_hosts	yes	NOT_COLLECTED
4554	Aedes	ADULT	FEMALE	Aedes sp	2019-11-24T00:00:00Z	2019-11-01	W4	GABON | LOPE NATIONAL PARK	-0.10315	11.6058	Domestic	HLC	1	two_hosts	yes	NOT_COLLECTED
4555	Aedes	ADULT	FEMALE	Aedes sp	2019-11-24T00:00:00Z	2019-11-01	W4	GABON | LOPE NATIONAL PARK	-0.10315	11.6058	Domestic	HLC	1	two_hosts	yes	NOT_COLLECTED
4556	Mansonia	ADULT	FEMALE	Mansonia africana	2019-11-24T00:00:00Z	2019-11-01	W4	GABON | LOPE NATIONAL PARK	-0.10315	11.6058	Domestic	HLC	1	two_hosts	yes	NOT_COLLECTED
4557	Mansonia	ADULT	FEMALE	Mansonia africana	2019-11-24T00:00:00Z	2019-11-01	W4	GABON | LOPE NATIONAL PARK	-0.10315	11.6058	Domestic	HLC	1	two_hosts	yes	NOT_COLLECTED
4558	Mansonia	ADULT	FEMALE	Mansonia uniformis	2019-11-24T00:00:00Z	2019-11-01	W4	GABON | LOPE NATIONAL PARK	-0.10315	11.6058	Domestic	HLC	1	two_hosts	yes	NOT_COLLECTED
4559	Mansonia	ADULT	FEMALE	Mansonia uniformis	2019-11-24T00:00:00Z	2019-11-01	W4	GABON | LOPE NATIONAL PARK	-0.10315	11.6058	Domestic	HLC	1	two_hosts	yes	NOT_COLLECTED
4560	Mansonia	ADULT	FEMALE	Mansonia uniformis	2019-11-24T00:00:00Z	2019-11-01	W4	GABON | LOPE NATIONAL PARK	-0.10315	11.6058	Domestic	HLC	1	two_hosts	yes	NOT_COLLECTED
4561	Mansonia	ADULT	FEMALE	Mansonia uniformis	2019-11-24T00:00:00Z	2019-11-01	W4	GABON | LOPE NATIONAL PARK	-0.10315	11.6058	Domestic	HLC	1	two_hosts	yes	NOT_COLLECTED
4562	Mansonia	ADULT	FEMALE	Mansonia uniformis	2019-11-24T00:00:00Z	2019-11-01	W4	GABON | LOPE NATIONAL PARK	-0.10315	11.6058	Domestic	HLC	1	two_hosts	yes	NOT_COLLECTED
4563	Mansonia	ADULT	FEMALE	Mansonia uniformis	2019-11-24T00:00:00Z	2019-11-01	W4	GABON | LOPE NATIONAL PARK	-0.10315	11.6058	Domestic	HLC	1	two_hosts	yes	NOT_COLLECTED
4564	Aedes	ADULT	FEMALE	Aedes sp	2019-11-24T00:00:00Z	2019-11-01	W4	GABON | LOPE NATIONAL PARK	-0.10315	11.6058	Domestic	HLC	1	two_hosts	yes	NOT_COLLECTED
4565	Aedes	ADULT	FEMALE	Aedes sp	2019-11-24T00:00:00Z	2019-11-01	W4	GABON | LOPE NATIONAL PARK	-0.10315	11.6058	Domestic	HLC	1	two_hosts	yes	NOT_COLLECTED
4566	Aedes	ADULT	FEMALE	Aedes sp	2019-11-24T00:00:00Z	2019-11-01	W4	GABON | LOPE NATIONAL PARK	-0.10315	11.6058	Domestic	HLC	1	two_hosts	yes	NOT_COLLECTED
4567	Culex	ADULT	FEMALE	Culex sp	2019-11-24T00:00:00Z	2019-11-01	W4	GABON | LOPE NATIONAL PARK	-0.10315	11.6058	Domestic	HLC	1	two_hosts	yes	NOT_COLLECTED
4568	Culex	ADULT	FEMALE	Culex sp	2019-11-24T00:00:00Z	2019-11-01	W4	GABON | LOPE NATIONAL PARK	-0.10315	11.6058	Domestic	HLC	1	two_hosts	yes	NOT_COLLECTED
4569	Culex	ADULT	FEMALE	Culex sp	2019-11-24T00:00:00Z	2019-11-01	W4	GABON | LOPE NATIONAL PARK	-0.10315	11.6058	Domestic	HLC	1	two_hosts	yes	NOT_COLLECTED
4570	Culex	ADULT	FEMALE	Culex sp	2019-11-24T00:00:00Z	2019-11-01	W4	GABON | LOPE NATIONAL PARK	-0.10315	11.6058	Domestic	HLC	1	two_hosts	yes	NOT_COLLECTED
4571	Culex	ADULT	FEMALE	Culex sp	2019-11-24T00:00:00Z	2019-11-01	W4	GABON | LOPE NATIONAL PARK	-0.10315	11.6058	Domestic	HLC	1	two_hosts	yes	NOT_COLLECTED
4572	Culex	ADULT	FEMALE	Culex sp	2019-11-24T00:00:00Z	2019-11-01	W4	GABON | LOPE NATIONAL PARK	-0.10315	11.6058	Domestic	HLC	1	two_hosts	yes	NOT_COLLECTED
4573	Culex	ADULT	FEMALE	Culex sp	2019-11-24T00:00:00Z	2019-11-01	W4	GABON | LOPE NATIONAL PARK	-0.10315	11.6058	Domestic	HLC	1	two_hosts	yes	NOT_COLLECTED
4574	Culex	ADULT	FEMALE	Culex sp	2019-11-24T00:00:00Z	2019-11-01	W4	GABON | LOPE NATIONAL PARK	-0.10315	11.6058	Domestic	HLC	1	two_hosts	yes	NOT_COLLECTED
4575	Culex	ADULT	FEMALE	Culex sp	2019-11-24T00:00:00Z	2019-11-01	W4	GABON | LOPE NATIONAL PARK	-0.10315	11.6058	Domestic	HLC	1	two_hosts	yes	NOT_COLLECTED
4576	Mansonia	ADULT	FEMALE	Mansonia africana	2019-11-24T00:00:00Z	2019-11-01	W4	GABON | LOPE NATIONAL PARK	-0.10315	11.6058	Domestic	HLC	1	two_hosts	yes	NOT_COLLECTED
4577	Culex	ADULT	FEMALE	Culex sp	2019-11-24T00:00:00Z	2019-11-01	W4	GABON | LOPE NATIONAL PARK	-0.10315	11.6058	Domestic	HLC	1	two_hosts	yes	NOT_COLLECTED
4578	Anopheles	ADULT	FEMALE	An. nili group	2019-11-24T00:00:00Z	2019-11-01	W4	GABON | LOPE NATIONAL PARK	-0.10315	11.6058	Domestic	HLC	1	two_hosts	yes	NOT_COLLECTED
4579	Anopheles	ADULT	FEMALE	An. gambiae_complex	2019-11-24T00:00:00Z	2019-11-01	W4	GABON | LOPE NATIONAL PARK	-0.10315	11.6058	Domestic	HLC	1	two_hosts	yes	NOT_COLLECTED
4580	Anopheles	ADULT	FEMALE	An. gambiae_complex	2019-11-24T00:00:00Z	2019-11-01	W4	GABON | LOPE NATIONAL PARK	-0.10315	11.6058	Domestic	HLC	1	two_hosts	yes	NOT_COLLECTED
4581	Anopheles	ADULT	FEMALE	An. gambiae_complex	2019-11-24T00:00:00Z	2019-11-01	W4	GABON | LOPE NATIONAL PARK	-0.10315	11.6058	Domestic	HLC	1	two_hosts	yes	NOT_COLLECTED
4582	Anopheles	ADULT	FEMALE	An. gambiae_complex	2019-11-24T00:00:00Z	2019-11-01	W4	GABON | LOPE NATIONAL PARK	-0.10315	11.6058	Domestic	HLC	1	two_hosts	yes	NOT_COLLECTED
4583	Anopheles	ADULT	FEMALE	An. gambiae_complex	2019-11-24T00:00:00Z	2019-11-01	W4	GABON | LOPE NATIONAL PARK	-0.10315	11.6058	Domestic	HLC	1	two_hosts	yes	NOT_COLLECTED
4584	Anopheles	ADULT	FEMALE	An. gambiae_complex	2019-11-24T00:00:00Z	2019-11-01	W4	GABON | LOPE NATIONAL PARK	-0.10315	11.6058	Domestic	HLC	1	two_hosts	yes	NOT_COLLECTED
4585	Anopheles	ADULT	FEMALE	An. gambiae_complex	2019-11-24T00:00:00Z	2019-11-01	W4	GABON | LOPE NATIONAL PARK	-0.10315	11.6058	Domestic	HLC	1	two_hosts	yes	NOT_COLLECTED
4586	Anopheles	ADULT	FEMALE	An. gambiae_complex	2019-11-24T00:00:00Z	2019-11-01	W4	GABON | LOPE NATIONAL PARK	-0.10315	11.6058	Domestic	HLC	1	two_hosts	yes	NOT_COLLECTED
4587	Anopheles	ADULT	FEMALE	An. gambiae_complex	2019-11-24T00:00:00Z	2019-11-01	W4	GABON | LOPE NATIONAL PARK	-0.10315	11.6058	Domestic	HLC	1	two_hosts	yes	NOT_COLLECTED
4588	Anopheles	ADULT	FEMALE	An. gambiae_complex	2019-11-24T00:00:00Z	2019-11-01	W4	GABON | LOPE NATIONAL PARK	-0.10315	11.6058	Domestic	HLC	1	two_hosts	yes	NOT_COLLECTED
4589	Anopheles	ADULT	FEMALE	An. gambiae_complex	2019-11-24T00:00:00Z	2019-11-01	W4	GABON | LOPE NATIONAL PARK	-0.10315	11.6058	Domestic	HLC	1	two_hosts	yes	NOT_COLLECTED
4590	Anopheles	ADULT	FEMALE	An. gambiae_complex	2019-11-24T00:00:00Z	2019-11-01	W4	GABON | LOPE NATIONAL PARK	-0.10315	11.6058	Domestic	HLC	1	two_hosts	yes	NOT_COLLECTED
4591	Anopheles	ADULT	FEMALE	An. gambiae_complex	2019-11-24T00:00:00Z	2019-11-01	W4	GABON | LOPE NATIONAL PARK	-0.10315	11.6058	Domestic	HLC	1	two_hosts	yes	NOT_COLLECTED
4592	Anopheles	ADULT	FEMALE	An. gambiae_complex	2019-11-24T00:00:00Z	2019-11-01	W4	GABON | LOPE NATIONAL PARK	-0.10315	11.6058	Domestic	HLC	1	two_hosts	yes	NOT_COLLECTED
4593	Anopheles	ADULT	FEMALE	An. gambiae_complex	2019-11-24T00:00:00Z	2019-11-01	W4	GABON | LOPE NATIONAL PARK	-0.10315	11.6058	Domestic	HLC	1	two_hosts	yes	NOT_COLLECTED
4594	Anopheles	ADULT	FEMALE	An. gambiae_complex	2019-11-24T00:00:00Z	2019-11-01	W4	GABON | LOPE NATIONAL PARK	-0.10315	11.6058	Domestic	HLC	1	two_hosts	yes	NOT_COLLECTED
4595	Anopheles	ADULT	FEMALE	An. gambiae_complex	2019-11-24T00:00:00Z	2019-11-01	W4	GABON | LOPE NATIONAL PARK	-0.10315	11.6058	Domestic	HLC	1	two_hosts	yes	NOT_COLLECTED
4596	Anopheles	ADULT	FEMALE	An. gambiae_complex	2019-11-24T00:00:00Z	2019-11-01	W4	GABON | LOPE NATIONAL PARK	-0.10315	11.6058	Domestic	HLC	1	two_hosts	yes	NOT_COLLECTED
4597	Anopheles	ADULT	FEMALE	An. gambiae_complex	2019-11-24T00:00:00Z	2019-11-01	W4	GABON | LOPE NATIONAL PARK	-0.10315	11.6058	Domestic	HLC	1	two_hosts	yes	NOT_COLLECTED
4598	Anopheles	ADULT	FEMALE	An. coustani	2019-11-24T00:00:00Z	2019-11-01	W4	GABON | LOPE NATIONAL PARK	-0.10315	11.6058	Domestic	HLC	1	two_hosts	yes	NOT_COLLECTED
4599	Anopheles	ADULT	FEMALE	An. nili group	2019-11-24T00:00:00Z	2019-11-01	W4	GABON | LOPE NATIONAL PARK	-0.10315	11.6058	Domestic	HLC	1	two_hosts	yes	NOT_COLLECTED
4600	Anopheles	ADULT	FEMALE	An. coustani	2019-11-24T00:00:00Z	2019-11-01	W4	GABON | LOPE NATIONAL PARK	-0.10315	11.6058	Domestic	HLC	1	two_hosts	yes	NOT_COLLECTED
4601	Culex	ADULT	FEMALE	Culex sp	2019-11-24T00:00:00Z	2019-11-01	W4	GABON | LOPE NATIONAL PARK	-0.10315	11.6058	Domestic	HLC	1	two_hosts	yes	NOT_COLLECTED
4602	Anopheles	ADULT	FEMALE	An. gambiae_complex	2019-11-24T00:00:00Z	2019-11-01	W4	GABON | LOPE NATIONAL PARK	-0.10315	11.6058	Domestic	HLC	1	two_hosts	yes	NOT_COLLECTED
4603	Anopheles	ADULT	FEMALE	An. gambiae_complex	2019-11-24T00:00:00Z	2019-11-01	W4	GABON | LOPE NATIONAL PARK	-0.10315	11.6058	Domestic	HLC	1	two_hosts	yes	NOT_COLLECTED
4604	Anopheles	ADULT	FEMALE	An. gambiae_complex	2019-11-24T00:00:00Z	2019-11-01	W4	GABON | LOPE NATIONAL PARK	-0.10315	11.6058	Domestic	HLC	1	two_hosts	yes	NOT_COLLECTED
4605	Anopheles	ADULT	FEMALE	An. gambiae_complex	2019-11-24T00:00:00Z	2019-11-01	W4	GABON | LOPE NATIONAL PARK	-0.10315	11.6058	Domestic	HLC	1	two_hosts	yes	NOT_COLLECTED
4606	Anopheles	ADULT	FEMALE	An. gambiae_complex	2019-11-24T00:00:00Z	2019-11-01	W4	GABON | LOPE NATIONAL PARK	-0.10315	11.6058	Domestic	HLC	1	two_hosts	yes	NOT_COLLECTED
4607	Anopheles	ADULT	FEMALE	An. gambiae_complex	2019-11-24T00:00:00Z	2019-11-01	W4	GABON | LOPE NATIONAL PARK	-0.10315	11.6058	Domestic	HLC	1	two_hosts	yes	NOT_COLLECTED
4608	Anopheles	ADULT	FEMALE	An. gambiae_complex	2019-11-24T00:00:00Z	2019-11-01	W4	GABON | LOPE NATIONAL PARK	-0.10315	11.6058	Domestic	HLC	1	two_hosts	yes	NOT_COLLECTED
4609	Anopheles	ADULT	FEMALE	An. gambiae_complex	2019-11-24T00:00:00Z	2019-11-01	W4	GABON | LOPE NATIONAL PARK	-0.10315	11.6058	Domestic	HLC	1	two_hosts	yes	NOT_COLLECTED
4610	Anopheles	ADULT	FEMALE	An. gambiae_complex	2019-11-24T00:00:00Z	2019-11-01	W4	GABON | LOPE NATIONAL PARK	-0.10315	11.6058	Domestic	HLC	1	two_hosts	yes	NOT_COLLECTED
4611	Anopheles	ADULT	FEMALE	An. gambiae_complex	2019-11-24T00:00:00Z	2019-11-01	W4	GABON | LOPE NATIONAL PARK	-0.10315	11.6058	Domestic	HLC	1	two_hosts	yes	NOT_COLLECTED
4612	Anopheles	ADULT	FEMALE	An. coluzzii	2019-11-24T00:00:00Z	2019-11-01	W4	GABON | LOPE NATIONAL PARK	-0.10315	11.6058	Domestic	HLC	1	two_hosts	yes	NOT_COLLECTED
4613	Anopheles	ADULT	FEMALE	An. coluzzii	2019-11-24T00:00:00Z	2019-11-01	W4	GABON | LOPE NATIONAL PARK	-0.10315	11.6058	Domestic	HLC	1	two_hosts	yes	NOT_COLLECTED
4614	Anopheles	ADULT	FEMALE	An. gambiae_complex	2019-11-24T00:00:00Z	2019-11-01	W4	GABON | LOPE NATIONAL PARK	-0.10315	11.6058	Domestic	HLC	1	two_hosts	yes	NOT_COLLECTED
4615	Anopheles	ADULT	FEMALE	An. gambiae_complex	2019-11-24T00:00:00Z	2019-11-01	W4	GABON | LOPE NATIONAL PARK	-0.10315	11.6058	Domestic	HLC	1	two_hosts	yes	NOT_COLLECTED
4616	Anopheles	ADULT	FEMALE	An. coluzzii	2019-11-24T00:00:00Z	2019-11-01	W4	GABON | LOPE NATIONAL PARK	-0.10315	11.6058	Domestic	HLC	1	two_hosts	yes	NOT_COLLECTED
4617	Anopheles	ADULT	FEMALE	An. gambiae_complex	2019-11-24T00:00:00Z	2019-11-01	W4	GABON | LOPE NATIONAL PARK	-0.10315	11.6058	Domestic	HLC	1	two_hosts	yes	NOT_COLLECTED
4618	Anopheles	ADULT	FEMALE	An. gambiae_complex	2019-11-24T00:00:00Z	2019-11-01	W4	GABON | LOPE NATIONAL PARK	-0.10315	11.6058	Domestic	HLC	1	two_hosts	yes	NOT_COLLECTED
4619	Anopheles	ADULT	FEMALE	An. gambiae_complex	2019-11-24T00:00:00Z	2019-11-01	W4	GABON | LOPE NATIONAL PARK	-0.10315	11.6058	Domestic	HLC	1	two_hosts	yes	NOT_COLLECTED
4620	Anopheles	ADULT	FEMALE	An. gambiae_complex	2019-11-24T00:00:00Z	2019-11-01	W4	GABON | LOPE NATIONAL PARK	-0.10315	11.6058	Domestic	HLC	1	two_hosts	yes	NOT_COLLECTED
4621	Anopheles	ADULT	FEMALE	An. gambiae_complex	2019-11-24T00:00:00Z	2019-11-01	W4	GABON | LOPE NATIONAL PARK	-0.10315	11.6058	Domestic	HLC	1	two_hosts	yes	NOT_COLLECTED
4622	Anopheles	ADULT	FEMALE	An. coluzzii	2019-11-24T00:00:00Z	2019-11-01	W4	GABON | LOPE NATIONAL PARK	-0.10315	11.6058	Domestic	HLC	1	two_hosts	yes	NOT_COLLECTED
4623	Anopheles	ADULT	FEMALE	An. gambiae_complex	2019-11-24T00:00:00Z	2019-11-01	W4	GABON | LOPE NATIONAL PARK	-0.10315	11.6058	Domestic	HLC	1	two_hosts	yes	NOT_COLLECTED
4624	Anopheles	ADULT	FEMALE	An. coluzzii	2019-11-24T00:00:00Z	2019-11-01	W4	GABON | LOPE NATIONAL PARK	-0.10315	11.6058	Domestic	HLC	1	two_hosts	yes	NOT_COLLECTED
4625	Anopheles	ADULT	FEMALE	An. coluzzii	2019-11-24T00:00:00Z	2019-11-01	W4	GABON | LOPE NATIONAL PARK	-0.10315	11.6058	Domestic	HLC	1	two_hosts	yes	NOT_COLLECTED
4626	Anopheles	ADULT	FEMALE	An. gambiae_complex	2019-11-24T00:00:00Z	2019-11-01	W4	GABON | LOPE NATIONAL PARK	-0.10315	11.6058	Domestic	HLC	1	two_hosts	yes	NOT_COLLECTED
4627	Anopheles	ADULT	FEMALE	An. gambiae_complex	2019-11-24T00:00:00Z	2019-11-01	W4	GABON | LOPE NATIONAL PARK	-0.10315	11.6058	Domestic	HLC	1	two_hosts	yes	NOT_COLLECTED
4628	Anopheles	ADULT	FEMALE	An. gambiae_complex	2019-11-24T00:00:00Z	2019-11-01	W4	GABON | LOPE NATIONAL PARK	-0.10315	11.6058	Domestic	HLC	1	two_hosts	yes	NOT_COLLECTED
4629	Anopheles	ADULT	FEMALE	An. coluzzii	2019-11-24T00:00:00Z	2019-11-01	W4	GABON | LOPE NATIONAL PARK	-0.10315	11.6058	Domestic	HLC	1	two_hosts	yes	NOT_COLLECTED
4630	Anopheles	ADULT	FEMALE	An. coluzzii	2019-11-24T00:00:00Z	2019-11-01	W4	GABON | LOPE NATIONAL PARK	-0.10315	11.6058	Domestic	HLC	1	two_hosts	yes	NOT_COLLECTED
4631	Anopheles	ADULT	FEMALE	An. gambiae_complex	2019-11-24T00:00:00Z	2019-11-01	W4	GABON | LOPE NATIONAL PARK	-0.10315	11.6058	Domestic	HLC	1	two_hosts	yes	NOT_COLLECTED
4632	Anopheles	ADULT	FEMALE	An. funestus	2019-11-24T00:00:00Z	2019-11-01	W4	GABON | LOPE NATIONAL PARK	-0.10315	11.6058	Domestic	HLC	1	two_hosts	yes	NOT_COLLECTED
4633	Anopheles	ADULT	FEMALE	An. gambiae_complex	2019-11-24T00:00:00Z	2019-11-01	W4	GABON | LOPE NATIONAL PARK	-0.10315	11.6058	Domestic	HLC	1	two_hosts	yes	NOT_COLLECTED
4634	Anopheles	ADULT	FEMALE	An. coustani	2019-11-24T00:00:00Z	2019-11-01	W4	GABON | LOPE NATIONAL PARK	-0.10315	11.6058	Domestic	HLC	1	two_hosts	yes	NOT_COLLECTED
4635	Anopheles	ADULT	FEMALE	An. nili group	2019-11-24T00:00:00Z	2019-11-01	W4	GABON | LOPE NATIONAL PARK	-0.10315	11.6058	Domestic	HLC	1	two_hosts	yes	NOT_COLLECTED
4636	Anopheles	ADULT	FEMALE	An. nili group	2019-11-24T00:00:00Z	2019-11-01	W4	GABON | LOPE NATIONAL PARK	-0.10315	11.6058	Domestic	HLC	1	two_hosts	yes	NOT_COLLECTED
4637	Aedes	ADULT	FEMALE	Aedes sp	2019-11-24T00:00:00Z	2019-11-01	W4	GABON | LOPE NATIONAL PARK	-0.10315	11.6058	Domestic	HLC	1	two_hosts	yes	NOT_COLLECTED
4638	Anopheles	ADULT	FEMALE	An. coustani	2019-11-24T00:00:00Z	2019-11-01	W4	GABON | LOPE NATIONAL PARK	-0.10315	11.6058	Domestic	ABC	0	two_hosts	yes	NOT_COLLECTED
4639	Anopheles	ADULT	FEMALE	An. coustani	2019-11-24T00:00:00Z	2019-11-01	W4	GABON | LOPE NATIONAL PARK	-0.10315	11.6058	Domestic	ABC	0	two_hosts	yes	NOT_COLLECTED
4640	Anopheles	ADULT	FEMALE	An. coustani	2019-11-24T00:00:00Z	2019-11-01	W4	GABON | LOPE NATIONAL PARK	-0.10315	11.6058	Domestic	ABC	0	two_hosts	yes	NOT_COLLECTED
4641	Anopheles	ADULT	FEMALE	An. coustani	2019-11-24T00:00:00Z	2019-11-01	W4	GABON | LOPE NATIONAL PARK	-0.10315	11.6058	Domestic	ABC	0	two_hosts	yes	NOT_COLLECTED
4642	Anopheles	ADULT	FEMALE	An. coustani	2019-11-24T00:00:00Z	2019-11-01	W4	GABON | LOPE NATIONAL PARK	-0.10315	11.6058	Domestic	ABC	0	two_hosts	yes	NOT_COLLECTED
4643	Anopheles	ADULT	FEMALE	An. ziemanni	2019-11-24T00:00:00Z	2019-11-01	W4	GABON | LOPE NATIONAL PARK	-0.10315	11.6058	Domestic	ABC	0	two_hosts	yes	NOT_COLLECTED
4644	Anopheles	ADULT	FEMALE	An. coustani	2019-11-24T00:00:00Z	2019-11-01	W4	GABON | LOPE NATIONAL PARK	-0.10315	11.6058	Domestic	ABC	0	two_hosts	yes	NOT_COLLECTED
4645	Anopheles	ADULT	FEMALE	An. nili group	2019-11-24T00:00:00Z	2019-11-01	W4	GABON | LOPE NATIONAL PARK	-0.10315	11.6058	Domestic	ABC	0	two_hosts	yes	NOT_COLLECTED
4646	Anopheles	ADULT	FEMALE	An. maculipalpis	2019-11-24T00:00:00Z	2019-11-01	W4	GABON | LOPE NATIONAL PARK	-0.10315	11.6058	Domestic	ABC	0	two_hosts	yes	NOT_COLLECTED
4647	Anopheles	ADULT	FEMALE	An. coustani	2019-11-23T00:00:00Z	2019-11-01	W24	GABON | LOPE NATIONAL PARK	-0.10436	11.6087	Domestic	ABC	0	two_hosts	yes	NOT_COLLECTED
4648	Anopheles	ADULT	FEMALE	An. sp	2019-11-23T00:00:00Z	2019-11-01	W24	GABON | LOPE NATIONAL PARK	-0.10436	11.6087	Domestic	ABC	0	two_hosts	yes	NOT_COLLECTED
4649	Anopheles	ADULT	FEMALE	An. coustani	2019-11-23T00:00:00Z	2019-11-01	W24	GABON | LOPE NATIONAL PARK	-0.10436	11.6087	Domestic	ABC	0	two_hosts	yes	NOT_COLLECTED
4650	Anopheles	ADULT	FEMALE	An. coustani	2019-11-23T00:00:00Z	2019-11-01	W24	GABON | LOPE NATIONAL PARK	-0.10436	11.6087	Domestic	ABC	0	two_hosts	yes	NOT_COLLECTED
4651	Anopheles	ADULT	FEMALE	An. coustani	2019-11-23T00:00:00Z	2019-11-01	W24	GABON | LOPE NATIONAL PARK	-0.10436	11.6087	Domestic	ABC	0	two_hosts	yes	NOT_COLLECTED
4652	Anopheles	ADULT	FEMALE	An. coustani	2019-11-23T00:00:00Z	2019-11-01	W24	GABON | LOPE NATIONAL PARK	-0.10436	11.6087	Domestic	ABC	0	two_hosts	yes	NOT_COLLECTED
4653	Anopheles	ADULT	FEMALE	An. coustani	2019-11-23T00:00:00Z	2019-11-01	W24	GABON | LOPE NATIONAL PARK	-0.10436	11.6087	Domestic	ABC	0	two_hosts	yes	NOT_COLLECTED
4654	Anopheles	ADULT	FEMALE	An. coustani	2019-11-23T00:00:00Z	2019-11-01	W24	GABON | LOPE NATIONAL PARK	-0.10436	11.6087	Domestic	ABC	0	two_hosts	yes	NOT_COLLECTED
4655	Anopheles	ADULT	FEMALE	An. coustani	2019-11-23T00:00:00Z	2019-11-01	W24	GABON | LOPE NATIONAL PARK	-0.10436	11.6087	Domestic	ABC	0	two_hosts	yes	NOT_COLLECTED
4656	Anopheles	ADULT	FEMALE	An. coustani	2019-11-23T00:00:00Z	2019-11-01	W24	GABON | LOPE NATIONAL PARK	-0.10436	11.6087	Domestic	ABC	0	two_hosts	yes	NOT_COLLECTED
4657	Anopheles	ADULT	FEMALE	An. coluzzii	2019-11-23T00:00:00Z	2019-11-01	W24	GABON | LOPE NATIONAL PARK	-0.10436	11.6087	Domestic	ABC	0	two_hosts	yes	NOT_COLLECTED
4658	Anopheles	ADULT	FEMALE	An. coustani	2019-11-23T00:00:00Z	2019-11-01	W24	GABON | LOPE NATIONAL PARK	-0.10436	11.6087	Domestic	ABC	0	two_hosts	yes	NOT_COLLECTED
4659	Anopheles	ADULT	FEMALE	An. coluzzii	2019-11-23T00:00:00Z	2019-11-01	W24	GABON | LOPE NATIONAL PARK	-0.10436	11.6087	Domestic	ABC	0	two_hosts	yes	NOT_COLLECTED
4660	Anopheles	ADULT	FEMALE	An. coustani	2019-11-23T00:00:00Z	2019-11-01	W24	GABON | LOPE NATIONAL PARK	-0.10436	11.6087	Domestic	ABC	0	two_hosts	yes	NOT_COLLECTED
4661	Anopheles	ADULT	FEMALE	An. coustani	2019-11-23T00:00:00Z	2019-11-01	W24	GABON | LOPE NATIONAL PARK	-0.10436	11.6087	Domestic	ABC	0	two_hosts	yes	NOT_COLLECTED
4662	Anopheles	ADULT	FEMALE	An. coustani	2019-11-23T00:00:00Z	2019-11-01	W24	GABON | LOPE NATIONAL PARK	-0.10436	11.6087	Domestic	ABC	0	two_hosts	yes	NOT_COLLECTED
4663	Culex	ADULT	FEMALE	Culex sp	2019-11-23T00:00:00Z	2019-11-01	W24	GABON | LOPE NATIONAL PARK	-0.10436	11.6087	Domestic	ABC	0	two_hosts	yes	NOT_COLLECTED
4664	Coquillettidia	ADULT	FEMALE	Coquiletidia cristata	2019-11-23T00:00:00Z	2019-11-01	W24	GABON | LOPE NATIONAL PARK	-0.10436	11.6087	Domestic	ABC	0	two_hosts	yes	NOT_COLLECTED
4689	Anopheles	ADULT	FEMALE	An. coustani	2019-11-23T00:00:00Z	2019-11-01	W24	GABON | LOPE NATIONAL PARK	-0.10436	11.6087	Domestic	ABC	0	two_hosts	yes	NOT_COLLECTED
4690	Anopheles	ADULT	FEMALE	An. coluzzii	2019-11-23T00:00:00Z	2019-11-01	W24	GABON | LOPE NATIONAL PARK	-0.10436	11.6087	Domestic	ABC	0	two_hosts	yes	NOT_COLLECTED
4691	Anopheles	ADULT	FEMALE	An. coustani	2019-11-23T00:00:00Z	2019-11-01	W24	GABON | LOPE NATIONAL PARK	-0.10436	11.6087	Domestic	ABC	0	two_hosts	yes	NOT_COLLECTED
4692	Anopheles	ADULT	FEMALE	An. coustani	2019-11-23T00:00:00Z	2019-11-01	W24	GABON | LOPE NATIONAL PARK	-0.10436	11.6087	Domestic	ABC	0	two_hosts	yes	NOT_COLLECTED
4693	Anopheles	ADULT	FEMALE	An. coustani	2019-11-23T00:00:00Z	2019-11-01	W24	GABON | LOPE NATIONAL PARK	-0.10436	11.6087	Domestic	ABC	0	two_hosts	yes	NOT_COLLECTED
4694	Anopheles	ADULT	FEMALE	An. gambiae_complex	2019-11-23T00:00:00Z	2019-11-01	W24	GABON | LOPE NATIONAL PARK	-0.10436	11.6087	Domestic	ABC	0	two_hosts	yes	NOT_COLLECTED
4695	Anopheles	ADULT	FEMALE	An. gambiae_complex	2019-11-23T00:00:00Z	2019-11-01	W24	GABON | LOPE NATIONAL PARK	-0.10436	11.6087	Domestic	ABC	0	two_hosts	yes	NOT_COLLECTED
4696	Anopheles	ADULT	FEMALE	An. gambiae_complex	2019-11-23T00:00:00Z	2019-11-01	W24	GABON | LOPE NATIONAL PARK	-0.10436	11.6087	Domestic	ABC	0	two_hosts	yes	NOT_COLLECTED
4697	Anopheles	ADULT	FEMALE	An. coustani	2019-11-23T00:00:00Z	2019-11-01	W24	GABON | LOPE NATIONAL PARK	-0.10436	11.6087	Domestic	ABC	0	two_hosts	yes	NOT_COLLECTED
4698	Anopheles	ADULT	FEMALE	An. gambiae_complex	2019-11-23T00:00:00Z	2019-11-01	W24	GABON | LOPE NATIONAL PARK	-0.10436	11.6087	Domestic	ABC	0	two_hosts	yes	NOT_COLLECTED
4699	Anopheles	ADULT	FEMALE	An. coustani	2019-11-23T00:00:00Z	2019-11-01	W24	GABON | LOPE NATIONAL PARK	-0.10436	11.6087	Domestic	ABC	0	two_hosts	yes	NOT_COLLECTED
4700	Anopheles	ADULT	FEMALE	An. gambiae_complex	2019-11-23T00:00:00Z	2019-11-01	W24	GABON | LOPE NATIONAL PARK	-0.10436	11.6087	Domestic	ABC	0	two_hosts	yes	NOT_COLLECTED
4701	Anopheles	ADULT	FEMALE	An. coustani	2019-11-23T00:00:00Z	2019-11-01	W24	GABON | LOPE NATIONAL PARK	-0.10436	11.6087	Domestic	ABC	0	two_hosts	yes	NOT_COLLECTED
4702	Anopheles	ADULT	FEMALE	An. coluzzii	2019-11-23T00:00:00Z	2019-11-01	W24	GABON | LOPE NATIONAL PARK	-0.10436	11.6087	Domestic	ABC	0	two_hosts	yes	NOT_COLLECTED
4703	Anopheles	ADULT	FEMALE	An. ziemanni	2019-11-23T00:00:00Z	2019-11-01	W24	GABON | LOPE NATIONAL PARK	-0.10436	11.6087	Domestic	ABC	0	two_hosts	yes	NOT_COLLECTED
4704	Anopheles	ADULT	FEMALE	An. ziemanni	2019-11-23T00:00:00Z	2019-11-01	W24	GABON | LOPE NATIONAL PARK	-0.10436	11.6087	Domestic	ABC	0	two_hosts	yes	NOT_COLLECTED
4705	Anopheles	ADULT	FEMALE	An. coustani	2019-11-23T00:00:00Z	2019-11-01	W24	GABON | LOPE NATIONAL PARK	-0.10436	11.6087	Domestic	ABC	0	two_hosts	yes	NOT_COLLECTED
4706	Anopheles	ADULT	FEMALE	An. coustani	2019-11-23T00:00:00Z	2019-11-01	W24	GABON | LOPE NATIONAL PARK	-0.10436	11.6087	Domestic	ABC	0	two_hosts	yes	NOT_COLLECTED
4707	Anopheles	ADULT	FEMALE	An. coustani	2019-11-23T00:00:00Z	2019-11-01	W24	GABON | LOPE NATIONAL PARK	-0.10436	11.6087	Domestic	ABC	0	two_hosts	yes	NOT_COLLECTED
4708	Anopheles	ADULT	FEMALE	An. coustani	2019-11-23T00:00:00Z	2019-11-01	W24	GABON | LOPE NATIONAL PARK	-0.10436	11.6087	Domestic	ABC	0	two_hosts	yes	NOT_COLLECTED
4709	Anopheles	ADULT	FEMALE	An. coustani	2019-11-23T00:00:00Z	2019-11-01	W24	GABON | LOPE NATIONAL PARK	-0.10436	11.6087	Domestic	ABC	0	two_hosts	yes	NOT_COLLECTED
4710	Anopheles	ADULT	FEMALE	An. coustani	2019-11-23T00:00:00Z	2019-11-01	W24	GABON | LOPE NATIONAL PARK	-0.10436	11.6087	Domestic	ABC	0	two_hosts	yes	NOT_COLLECTED
4711	Anopheles	ADULT	FEMALE	An. coustani	2019-11-23T00:00:00Z	2019-11-01	W24	GABON | LOPE NATIONAL PARK	-0.10436	11.6087	Domestic	ABC	0	two_hosts	yes	NOT_COLLECTED
4712	Anopheles	ADULT	FEMALE	An. coustani	2019-11-23T00:00:00Z	2019-11-01	W24	GABON | LOPE NATIONAL PARK	-0.10436	11.6087	Domestic	ABC	0	two_hosts	yes	NOT_COLLECTED
4713	Anopheles	ADULT	FEMALE	An. coustani	2019-11-23T00:00:00Z	2019-11-01	W24	GABON | LOPE NATIONAL PARK	-0.10436	11.6087	Domestic	ABC	0	two_hosts	yes	NOT_COLLECTED
4714	Anopheles	ADULT	FEMALE	An. coustani	2019-11-23T00:00:00Z	2019-11-01	W24	GABON | LOPE NATIONAL PARK	-0.10436	11.6087	Domestic	ABC	0	two_hosts	yes	NOT_COLLECTED
4715	Anopheles	ADULT	FEMALE	An. coustani	2019-11-23T00:00:00Z	2019-11-01	W24	GABON | LOPE NATIONAL PARK	-0.10436	11.6087	Domestic	ABC	0	two_hosts	yes	NOT_COLLECTED
4716	Anopheles	ADULT	FEMALE	An. coustani	2019-11-23T00:00:00Z	2019-11-01	W24	GABON | LOPE NATIONAL PARK	-0.10436	11.6087	Domestic	ABC	0	two_hosts	yes	NOT_COLLECTED
4717	Anopheles	ADULT	FEMALE	An. coustani	2019-11-23T00:00:00Z	2019-11-01	W24	GABON | LOPE NATIONAL PARK	-0.10436	11.6087	Domestic	ABC	0	two_hosts	yes	NOT_COLLECTED
4718	Anopheles	ADULT	FEMALE	An. coustani	2019-11-23T00:00:00Z	2019-11-01	W24	GABON | LOPE NATIONAL PARK	-0.10436	11.6087	Domestic	ABC	0	two_hosts	yes	NOT_COLLECTED
4719	Anopheles	ADULT	FEMALE	An. coustani	2019-11-23T00:00:00Z	2019-11-01	W24	GABON | LOPE NATIONAL PARK	-0.10436	11.6087	Domestic	ABC	0	two_hosts	yes	NOT_COLLECTED
4720	Anopheles	ADULT	FEMALE	An. coustani	2019-11-23T00:00:00Z	2019-11-01	W24	GABON | LOPE NATIONAL PARK	-0.10436	11.6087	Domestic	ABC	0	two_hosts	yes	NOT_COLLECTED
4721	Anopheles	ADULT	FEMALE	An. coustani	2019-11-23T00:00:00Z	2019-11-01	W24	GABON | LOPE NATIONAL PARK	-0.10436	11.6087	Domestic	ABC	0	two_hosts	yes	NOT_COLLECTED
4722	Anopheles	ADULT	FEMALE	An. coustani	2019-11-23T00:00:00Z	2019-11-01	W24	GABON | LOPE NATIONAL PARK	-0.10436	11.6087	Domestic	ABC	0	two_hosts	yes	NOT_COLLECTED
4723	Anopheles	ADULT	FEMALE	An. coustani	2019-11-23T00:00:00Z	2019-11-01	W24	GABON | LOPE NATIONAL PARK	-0.10436	11.6087	Domestic	ABC	0	two_hosts	yes	NOT_COLLECTED
4724	Anopheles	ADULT	FEMALE	An. coustani	2019-11-23T00:00:00Z	2019-11-01	W24	GABON | LOPE NATIONAL PARK	-0.10436	11.6087	Domestic	ABC	0	two_hosts	yes	NOT_COLLECTED
4725	Anopheles	ADULT	FEMALE	An. coustani	2019-11-23T00:00:00Z	2019-11-01	W24	GABON | LOPE NATIONAL PARK	-0.10436	11.6087	Domestic	ABC	0	two_hosts	yes	NOT_COLLECTED
4726	Anopheles	ADULT	FEMALE	An. coustani	2019-11-23T00:00:00Z	2019-11-01	W24	GABON | LOPE NATIONAL PARK	-0.10436	11.6087	Domestic	ABC	0	two_hosts	yes	NOT_COLLECTED
4727	Anopheles	ADULT	FEMALE	An. coustani	2019-11-23T00:00:00Z	2019-11-01	W24	GABON | LOPE NATIONAL PARK	-0.10436	11.6087	Domestic	ABC	0	two_hosts	yes	NOT_COLLECTED
4728	Anopheles	ADULT	FEMALE	An. coustani	2019-11-23T00:00:00Z	2019-11-01	W24	GABON | LOPE NATIONAL PARK	-0.10436	11.6087	Domestic	ABC	0	two_hosts	yes	NOT_COLLECTED
4729	Anopheles	ADULT	FEMALE	An. coustani	2019-11-23T00:00:00Z	2019-11-01	W24	GABON | LOPE NATIONAL PARK	-0.10436	11.6087	Domestic	ABC	0	two_hosts	yes	NOT_COLLECTED
4730	Anopheles	ADULT	FEMALE	An. coustani	2019-11-23T00:00:00Z	2019-11-01	W24	GABON | LOPE NATIONAL PARK	-0.10436	11.6087	Domestic	ABC	0	two_hosts	yes	NOT_COLLECTED
4731	Anopheles	ADULT	FEMALE	An. coustani	2019-11-23T00:00:00Z	2019-11-01	W24	GABON | LOPE NATIONAL PARK	-0.10436	11.6087	Domestic	ABC	0	two_hosts	yes	NOT_COLLECTED
4732	Anopheles	ADULT	FEMALE	An. sp	2019-11-23T00:00:00Z	2019-11-01	W24	GABON | LOPE NATIONAL PARK	-0.10436	11.6087	Domestic	ABC	0	two_hosts	yes	NOT_COLLECTED
4733	Anopheles	ADULT	FEMALE	An. coluzzii	2019-11-23T00:00:00Z	2019-11-01	W24	GABON | LOPE NATIONAL PARK	-0.10436	11.6087	Domestic	ABC	0	two_hosts	yes	NOT_COLLECTED
4734	Anopheles	ADULT	FEMALE	An. coustani	2019-11-23T00:00:00Z	2019-11-01	W24	GABON | LOPE NATIONAL PARK	-0.10436	11.6087	Domestic	ABC	0	two_hosts	yes	NOT_COLLECTED
4735	Anopheles	ADULT	FEMALE	An. coluzzii	2019-11-23T00:00:00Z	2019-11-01	W24	GABON | LOPE NATIONAL PARK	-0.10436	11.6087	Domestic	ABC	0	two_hosts	yes	NOT_COLLECTED
4736	Anopheles	ADULT	FEMALE	An. gambiae_complex	2019-11-23T00:00:00Z	2019-11-01	W24	GABON | LOPE NATIONAL PARK	-0.10436	11.6087	Domestic	ABC	0	two_hosts	yes	NOT_COLLECTED
4737	Anopheles	ADULT	FEMALE	An. coustani	2019-11-23T00:00:00Z	2019-11-01	W24	GABON | LOPE NATIONAL PARK	-0.10436	11.6087	Domestic	ABC	0	two_hosts	yes	NOT_COLLECTED
4738	Anopheles	ADULT	FEMALE	An. coustani	2019-11-23T00:00:00Z	2019-11-01	W24	GABON | LOPE NATIONAL PARK	-0.10436	11.6087	Domestic	ABC	0	two_hosts	yes	NOT_COLLECTED
4739	Anopheles	ADULT	FEMALE	An. sp	2019-11-23T00:00:00Z	2019-11-01	W24	GABON | LOPE NATIONAL PARK	-0.10436	11.6087	Domestic	ABC	0	two_hosts	yes	NOT_COLLECTED
4740	Anopheles	ADULT	FEMALE	An. ziemanni	2019-11-23T00:00:00Z	2019-11-01	W24	GABON | LOPE NATIONAL PARK	-0.10436	11.6087	Domestic	ABC	0	two_hosts	yes	NOT_COLLECTED
4741	Anopheles	ADULT	FEMALE	An. ziemanni	2019-11-23T00:00:00Z	2019-11-01	W24	GABON | LOPE NATIONAL PARK	-0.10436	11.6087	Domestic	ABC	0	two_hosts	yes	NOT_COLLECTED
4742	Anopheles	ADULT	FEMALE	An. ziemanni	2019-11-23T00:00:00Z	2019-11-01	W24	GABON | LOPE NATIONAL PARK	-0.10436	11.6087	Domestic	ABC	0	two_hosts	yes	NOT_COLLECTED
4743	Anopheles	ADULT	FEMALE	An. coluzzii	2019-11-23T00:00:00Z	2019-11-01	W24	GABON | LOPE NATIONAL PARK	-0.10436	11.6087	Domestic	ABC	0	two_hosts	yes	NOT_COLLECTED
4744	Anopheles	ADULT	FEMALE	An. coustani	2019-11-23T00:00:00Z	2019-11-01	W24	GABON | LOPE NATIONAL PARK	-0.10436	11.6087	Domestic	ABC	0	two_hosts	yes	NOT_COLLECTED
4745	Anopheles	ADULT	FEMALE	An. coustani	2019-11-23T00:00:00Z	2019-11-01	W24	GABON | LOPE NATIONAL PARK	-0.10436	11.6087	Domestic	ABC	0	two_hosts	yes	NOT_COLLECTED
4746	Anopheles	ADULT	FEMALE	An. coustani	2019-11-23T00:00:00Z	2019-11-01	W24	GABON | LOPE NATIONAL PARK	-0.10436	11.6087	Domestic	ABC	0	two_hosts	yes	NOT_COLLECTED
4747	Anopheles	ADULT	FEMALE	An. coustani	2019-11-23T00:00:00Z	2019-11-01	W24	GABON | LOPE NATIONAL PARK	-0.10436	11.6087	Domestic	ABC	0	two_hosts	yes	NOT_COLLECTED
4748	Anopheles	ADULT	FEMALE	An. coustani	2019-11-23T00:00:00Z	2019-11-01	W24	GABON | LOPE NATIONAL PARK	-0.10436	11.6087	Domestic	ABC	0	two_hosts	yes	NOT_COLLECTED
4749	Anopheles	ADULT	FEMALE	An. sp	2019-11-23T00:00:00Z	2019-11-01	W24	GABON | LOPE NATIONAL PARK	-0.10436	11.6087	Domestic	ABC	0	two_hosts	yes	NOT_COLLECTED
4750	Anopheles	ADULT	FEMALE	An. coustani	2019-11-23T00:00:00Z	2019-11-01	W24	GABON | LOPE NATIONAL PARK	-0.10436	11.6087	Domestic	ABC	0	two_hosts	yes	NOT_COLLECTED
4751	Anopheles	ADULT	FEMALE	An. coustani	2019-11-23T00:00:00Z	2019-11-01	W24	GABON | LOPE NATIONAL PARK	-0.10436	11.6087	Domestic	ABC	0	two_hosts	yes	NOT_COLLECTED
4752	Anopheles	ADULT	FEMALE	An. coustani	2019-11-23T00:00:00Z	2019-11-01	W24	GABON | LOPE NATIONAL PARK	-0.10436	11.6087	Domestic	ABC	0	two_hosts	yes	NOT_COLLECTED
4753	Anopheles	ADULT	FEMALE	An. coustani	2019-11-23T00:00:00Z	2019-11-01	W24	GABON | LOPE NATIONAL PARK	-0.10436	11.6087	Domestic	ABC	0	two_hosts	yes	NOT_COLLECTED
4754	Anopheles	ADULT	FEMALE	An. coustani	2019-11-23T00:00:00Z	2019-11-01	W24	GABON | LOPE NATIONAL PARK	-0.10436	11.6087	Domestic	ABC	0	two_hosts	yes	NOT_COLLECTED
4755	Anopheles	ADULT	FEMALE	An. coustani	2019-11-23T00:00:00Z	2019-11-01	W24	GABON | LOPE NATIONAL PARK	-0.10436	11.6087	Domestic	ABC	0	two_hosts	yes	NOT_COLLECTED
4756	Anopheles	ADULT	FEMALE	An. coustani	2019-11-23T00:00:00Z	2019-11-01	W24	GABON | LOPE NATIONAL PARK	-0.10436	11.6087	Domestic	ABC	0	two_hosts	yes	NOT_COLLECTED
4757	Anopheles	ADULT	FEMALE	An. coluzzii	2019-11-23T00:00:00Z	2019-11-01	W24	GABON | LOPE NATIONAL PARK	-0.10436	11.6087	Domestic	ABC	0	two_hosts	yes	NOT_COLLECTED
4758	Anopheles	ADULT	FEMALE	An. gambiae_complex	2019-11-23T00:00:00Z	2019-11-01	W24	GABON | LOPE NATIONAL PARK	-0.10436	11.6087	Domestic	HLC	1	two_hosts	yes	NOT_COLLECTED
4759	Anopheles	ADULT	FEMALE	An. coluzzii	2019-11-23T00:00:00Z	2019-11-01	W24	GABON | LOPE NATIONAL PARK	-0.10436	11.6087	Domestic	HLC	1	two_hosts	yes	NOT_COLLECTED
4760	Anopheles	ADULT	FEMALE	An. gambiae_complex	2019-11-23T00:00:00Z	2019-11-01	W24	GABON | LOPE NATIONAL PARK	-0.10436	11.6087	Domestic	HLC	1	two_hosts	yes	NOT_COLLECTED
4761	Anopheles	ADULT	FEMALE	An. coustani	2019-11-23T00:00:00Z	2019-11-01	W24	GABON | LOPE NATIONAL PARK	-0.10436	11.6087	Domestic	HLC	1	two_hosts	yes	NOT_COLLECTED
4762	Anopheles	ADULT	FEMALE	An. coluzzii	2019-11-23T00:00:00Z	2019-11-01	W24	GABON | LOPE NATIONAL PARK	-0.10436	11.6087	Domestic	HLC	1	two_hosts	yes	NOT_COLLECTED
4763	Anopheles	ADULT	FEMALE	An. coluzzii	2019-11-23T00:00:00Z	2019-11-01	W24	GABON | LOPE NATIONAL PARK	-0.10436	11.6087	Domestic	HLC	1	two_hosts	yes	NOT_COLLECTED
4764	Anopheles	ADULT	FEMALE	An. gambiae_complex	2019-11-23T00:00:00Z	2019-11-01	W24	GABON | LOPE NATIONAL PARK	-0.10436	11.6087	Domestic	HLC	1	two_hosts	yes	NOT_COLLECTED
4765	Anopheles	ADULT	FEMALE	An. coluzzii	2019-11-23T00:00:00Z	2019-11-01	W24	GABON | LOPE NATIONAL PARK	-0.10436	11.6087	Domestic	HLC	1	two_hosts	yes	NOT_COLLECTED
4766	Anopheles	ADULT	FEMALE	An. coluzzii	2019-11-23T00:00:00Z	2019-11-01	W24	GABON | LOPE NATIONAL PARK	-0.10436	11.6087	Domestic	HLC	1	two_hosts	yes	NOT_COLLECTED
4767	Anopheles	ADULT	FEMALE	An. coluzzii	2019-11-23T00:00:00Z	2019-11-01	W24	GABON | LOPE NATIONAL PARK	-0.10436	11.6087	Domestic	HLC	1	two_hosts	yes	NOT_COLLECTED
4768	Anopheles	ADULT	FEMALE	An. coluzzii	2019-11-23T00:00:00Z	2019-11-01	W24	GABON | LOPE NATIONAL PARK	-0.10436	11.6087	Domestic	HLC	1	two_hosts	yes	NOT_COLLECTED
4769	Anopheles	ADULT	FEMALE	An. coluzzii	2019-11-23T00:00:00Z	2019-11-01	W24	GABON | LOPE NATIONAL PARK	-0.10436	11.6087	Domestic	HLC	1	two_hosts	yes	NOT_COLLECTED
4770	Anopheles	ADULT	FEMALE	An. coluzzii	2019-11-23T00:00:00Z	2019-11-01	W24	GABON | LOPE NATIONAL PARK	-0.10436	11.6087	Domestic	HLC	1	two_hosts	yes	NOT_COLLECTED
4771	Anopheles	ADULT	FEMALE	An. sp	2019-11-23T00:00:00Z	2019-11-01	W24	GABON | LOPE NATIONAL PARK	-0.10436	11.6087	Domestic	HLC	1	two_hosts	yes	NOT_COLLECTED
4772	Anopheles	ADULT	FEMALE	An. gambiae_complex	2019-11-23T00:00:00Z	2019-11-01	W24	GABON | LOPE NATIONAL PARK	-0.10436	11.6087	Domestic	HLC	1	two_hosts	yes	NOT_COLLECTED
4773	Anopheles	ADULT	FEMALE	An. ziemanni	2019-11-23T00:00:00Z	2019-11-01	W24	GABON | LOPE NATIONAL PARK	-0.10436	11.6087	Domestic	HLC	1	two_hosts	yes	NOT_COLLECTED
4774	Anopheles	ADULT	FEMALE	An. coluzzii	2019-11-23T00:00:00Z	2019-11-01	W24	GABON | LOPE NATIONAL PARK	-0.10436	11.6087	Domestic	HLC	1	two_hosts	yes	NOT_COLLECTED
4775	Anopheles	ADULT	FEMALE	An. gambiae	2019-11-23T00:00:00Z	2019-11-01	W24	GABON | LOPE NATIONAL PARK	-0.10436	11.6087	Domestic	HLC	1	two_hosts	yes	NOT_COLLECTED
4776	Anopheles	ADULT	FEMALE	An. coluzzii	2019-11-23T00:00:00Z	2019-11-01	W24	GABON | LOPE NATIONAL PARK	-0.10436	11.6087	Domestic	HLC	1	two_hosts	yes	NOT_COLLECTED
4777	Anopheles	ADULT	FEMALE	An. coluzzii	2019-11-23T00:00:00Z	2019-11-01	W24	GABON | LOPE NATIONAL PARK	-0.10436	11.6087	Domestic	HLC	1	two_hosts	yes	NOT_COLLECTED
4778	Anopheles	ADULT	FEMALE	An. funestus	2019-11-23T00:00:00Z	2019-11-01	W24	GABON | LOPE NATIONAL PARK	-0.10436	11.6087	Domestic	HLC	1	two_hosts	yes	NOT_COLLECTED
4779	Anopheles	ADULT	FEMALE	An. coluzzii	2019-11-23T00:00:00Z	2019-11-01	W24	GABON | LOPE NATIONAL PARK	-0.10436	11.6087	Domestic	HLC	1	two_hosts	yes	NOT_COLLECTED
4780	Anopheles	ADULT	FEMALE	An. gambiae_complex	2019-11-23T00:00:00Z	2019-11-01	W24	GABON | LOPE NATIONAL PARK	-0.10436	11.6087	Domestic	HLC	1	two_hosts	yes	NOT_COLLECTED
4781	Anopheles	ADULT	FEMALE	An. coluzzii	2019-11-23T00:00:00Z	2019-11-01	W24	GABON | LOPE NATIONAL PARK	-0.10436	11.6087	Domestic	HLC	1	two_hosts	yes	NOT_COLLECTED
4782	Anopheles	ADULT	FEMALE	An. funestus	2019-11-23T00:00:00Z	2019-11-01	W24	GABON | LOPE NATIONAL PARK	-0.10436	11.6087	Domestic	HLC	1	two_hosts	yes	NOT_COLLECTED
4783	Anopheles	ADULT	FEMALE	An. sp	2019-11-23T00:00:00Z	2019-11-01	W24	GABON | LOPE NATIONAL PARK	-0.10436	11.6087	Domestic	HLC	1	two_hosts	yes	NOT_COLLECTED
4784	Anopheles	ADULT	FEMALE	An. sp	2019-11-23T00:00:00Z	2019-11-01	W24	GABON | LOPE NATIONAL PARK	-0.10436	11.6087	Domestic	HLC	1	two_hosts	yes	NOT_COLLECTED
4785	Anopheles	ADULT	FEMALE	An. coluzzii	2019-11-23T00:00:00Z	2019-11-01	W24	GABON | LOPE NATIONAL PARK	-0.10436	11.6087	Domestic	HLC	1	two_hosts	yes	NOT_COLLECTED
4786	Anopheles	ADULT	FEMALE	An. coluzzii	2019-11-23T00:00:00Z	2019-11-01	W24	GABON | LOPE NATIONAL PARK	-0.10436	11.6087	Domestic	HLC	1	two_hosts	yes	NOT_COLLECTED
4787	Anopheles	ADULT	FEMALE	An. coluzzii	2019-11-23T00:00:00Z	2019-11-01	W24	GABON | LOPE NATIONAL PARK	-0.10436	11.6087	Domestic	HLC	1	two_hosts	yes	NOT_COLLECTED
4788	Anopheles	ADULT	FEMALE	An. coluzzii	2019-11-23T00:00:00Z	2019-11-01	W24	GABON | LOPE NATIONAL PARK	-0.10436	11.6087	Domestic	HLC	1	two_hosts	yes	NOT_COLLECTED
4789	Anopheles	ADULT	FEMALE	An. coluzzii	2019-11-23T00:00:00Z	2019-11-01	W24	GABON | LOPE NATIONAL PARK	-0.10436	11.6087	Domestic	HLC	1	two_hosts	yes	NOT_COLLECTED
4790	Anopheles	ADULT	FEMALE	An. gambiae_complex	2019-11-23T00:00:00Z	2019-11-01	W24	GABON | LOPE NATIONAL PARK	-0.10436	11.6087	Domestic	HLC	1	two_hosts	yes	NOT_COLLECTED
4791	Anopheles	ADULT	FEMALE	An. gambiae_complex	2019-11-23T00:00:00Z	2019-11-01	W24	GABON | LOPE NATIONAL PARK	-0.10436	11.6087	Domestic	HLC	1	two_hosts	yes	NOT_COLLECTED
4792	Anopheles	ADULT	FEMALE	An. coluzzii	2019-11-23T00:00:00Z	2019-11-01	W24	GABON | LOPE NATIONAL PARK	-0.10436	11.6087	Domestic	HLC	1	two_hosts	yes	NOT_COLLECTED
4793	Anopheles	ADULT	FEMALE	An. coustani	2019-11-23T00:00:00Z	2019-11-01	W24	GABON | LOPE NATIONAL PARK	-0.10436	11.6087	Domestic	HLC	1	two_hosts	yes	NOT_COLLECTED
4794	Anopheles	ADULT	FEMALE	An. coluzzii	2019-11-23T00:00:00Z	2019-11-01	W24	GABON | LOPE NATIONAL PARK	-0.10436	11.6087	Domestic	HLC	1	two_hosts	yes	NOT_COLLECTED
4795	Anopheles	ADULT	FEMALE	An. coluzzii	2019-11-23T00:00:00Z	2019-11-01	W24	GABON | LOPE NATIONAL PARK	-0.10436	11.6087	Domestic	HLC	1	two_hosts	yes	NOT_COLLECTED
4796	Anopheles	ADULT	FEMALE	An. coluzzii	2019-11-23T00:00:00Z	2019-11-01	W24	GABON | LOPE NATIONAL PARK	-0.10436	11.6087	Domestic	HLC	1	two_hosts	yes	NOT_COLLECTED
4797	Anopheles	ADULT	FEMALE	An. coluzzii	2019-11-23T00:00:00Z	2019-11-01	W24	GABON | LOPE NATIONAL PARK	-0.10436	11.6087	Domestic	HLC	1	two_hosts	yes	NOT_COLLECTED
4798	Anopheles	ADULT	FEMALE	An. coluzzii	2019-11-23T00:00:00Z	2019-11-01	W24	GABON | LOPE NATIONAL PARK	-0.10436	11.6087	Domestic	HLC	1	two_hosts	yes	NOT_COLLECTED
4799	Anopheles	ADULT	FEMALE	An. coluzzii	2019-11-23T00:00:00Z	2019-11-01	W24	GABON | LOPE NATIONAL PARK	-0.10436	11.6087	Domestic	HLC	1	two_hosts	yes	NOT_COLLECTED
4800	Anopheles	ADULT	FEMALE	An. coluzzii	2019-11-23T00:00:00Z	2019-11-01	W24	GABON | LOPE NATIONAL PARK	-0.10436	11.6087	Domestic	HLC	1	two_hosts	yes	NOT_COLLECTED
4801	Anopheles	ADULT	FEMALE	An. coluzzii	2019-11-23T00:00:00Z	2019-11-01	W24	GABON | LOPE NATIONAL PARK	-0.10436	11.6087	Domestic	HLC	1	two_hosts	yes	NOT_COLLECTED
4802	Anopheles	ADULT	FEMALE	An. coluzzii	2019-11-23T00:00:00Z	2019-11-01	W24	GABON | LOPE NATIONAL PARK	-0.10436	11.6087	Domestic	HLC	1	two_hosts	yes	NOT_COLLECTED
4803	Anopheles	ADULT	FEMALE	An. coluzzii	2019-11-23T00:00:00Z	2019-11-01	W24	GABON | LOPE NATIONAL PARK	-0.10436	11.6087	Domestic	HLC	1	two_hosts	yes	NOT_COLLECTED
4804	Anopheles	ADULT	FEMALE	An. coluzzii	2019-11-23T00:00:00Z	2019-11-01	W24	GABON | LOPE NATIONAL PARK	-0.10436	11.6087	Domestic	HLC	1	two_hosts	yes	NOT_COLLECTED
4805	Anopheles	ADULT	FEMALE	An. coluzzii	2019-11-23T00:00:00Z	2019-11-01	W24	GABON | LOPE NATIONAL PARK	-0.10436	11.6087	Domestic	HLC	1	two_hosts	yes	NOT_COLLECTED
4806	Anopheles	ADULT	FEMALE	An. coluzzii	2019-11-23T00:00:00Z	2019-11-01	W24	GABON | LOPE NATIONAL PARK	-0.10436	11.6087	Domestic	HLC	1	two_hosts	yes	NOT_COLLECTED
4807	Anopheles	ADULT	FEMALE	An. coluzzii	2019-11-23T00:00:00Z	2019-11-01	W24	GABON | LOPE NATIONAL PARK	-0.10436	11.6087	Domestic	HLC	1	two_hosts	yes	NOT_COLLECTED
4808	Anopheles	ADULT	FEMALE	An. coustani	2019-11-23T00:00:00Z	2019-11-01	W24	GABON | LOPE NATIONAL PARK	-0.10436	11.6087	Domestic	HLC	1	two_hosts	yes	NOT_COLLECTED
4809	Anopheles	ADULT	FEMALE	An. coustani	2019-11-23T00:00:00Z	2019-11-01	W24	GABON | LOPE NATIONAL PARK	-0.10436	11.6087	Domestic	HLC	1	two_hosts	yes	NOT_COLLECTED
4810	Anopheles	ADULT	FEMALE	An. coustani	2019-11-23T00:00:00Z	2019-11-01	W24	GABON | LOPE NATIONAL PARK	-0.10436	11.6087	Domestic	HLC	1	two_hosts	yes	NOT_COLLECTED
4811	Anopheles	ADULT	FEMALE	An. coluzzii	2019-11-23T00:00:00Z	2019-11-01	W24	GABON | LOPE NATIONAL PARK	-0.10436	11.6087	Domestic	HLC	1	two_hosts	yes	NOT_COLLECTED
4812	Anopheles	ADULT	FEMALE	An. coluzzii	2019-11-23T00:00:00Z	2019-11-01	W24	GABON | LOPE NATIONAL PARK	-0.10436	11.6087	Domestic	HLC	1	two_hosts	yes	NOT_COLLECTED
4813	Anopheles	ADULT	FEMALE	An. coluzzii	2019-11-23T00:00:00Z	2019-11-01	W24	GABON | LOPE NATIONAL PARK	-0.10436	11.6087	Domestic	HLC	1	two_hosts	yes	NOT_COLLECTED
4814	Anopheles	ADULT	FEMALE	An. gambiae_complex	2019-11-23T00:00:00Z	2019-11-01	W24	GABON | LOPE NATIONAL PARK	-0.10436	11.6087	Domestic	HLC	1	two_hosts	yes	NOT_COLLECTED
4815	Anopheles	ADULT	FEMALE	An. gambiae	2019-11-23T00:00:00Z	2019-11-01	W24	GABON | LOPE NATIONAL PARK	-0.10436	11.6087	Domestic	HLC	1	two_hosts	yes	NOT_COLLECTED
4816	Anopheles	ADULT	FEMALE	An. coluzzii	2019-11-23T00:00:00Z	2019-11-01	W24	GABON | LOPE NATIONAL PARK	-0.10436	11.6087	Domestic	HLC	1	two_hosts	yes	NOT_COLLECTED
4817	Anopheles	ADULT	FEMALE	An. coluzzii	2019-11-23T00:00:00Z	2019-11-01	W24	GABON | LOPE NATIONAL PARK	-0.10436	11.6087	Domestic	HLC	1	two_hosts	yes	NOT_COLLECTED
4818	Anopheles	ADULT	FEMALE	An. coluzzii	2019-11-23T00:00:00Z	2019-11-01	W24	GABON | LOPE NATIONAL PARK	-0.10436	11.6087	Domestic	HLC	1	two_hosts	yes	NOT_COLLECTED
4819	Anopheles	ADULT	FEMALE	An. coluzzii	2019-11-23T00:00:00Z	2019-11-01	W24	GABON | LOPE NATIONAL PARK	-0.10436	11.6087	Domestic	HLC	1	two_hosts	yes	NOT_COLLECTED
4820	Anopheles	ADULT	FEMALE	An. coluzzii	2019-11-23T00:00:00Z	2019-11-01	W24	GABON | LOPE NATIONAL PARK	-0.10436	11.6087	Domestic	HLC	1	two_hosts	yes	NOT_COLLECTED
4821	Anopheles	ADULT	FEMALE	An. coluzzii	2019-11-23T00:00:00Z	2019-11-01	W24	GABON | LOPE NATIONAL PARK	-0.10436	11.6087	Domestic	HLC	1	two_hosts	yes	NOT_COLLECTED
4822	Anopheles	ADULT	FEMALE	An. coluzzii	2019-11-23T00:00:00Z	2019-11-01	W24	GABON | LOPE NATIONAL PARK	-0.10436	11.6087	Domestic	HLC	1	two_hosts	yes	NOT_COLLECTED
4823	Anopheles	ADULT	FEMALE	An. gambiae_complex	2019-11-23T00:00:00Z	2019-11-01	W24	GABON | LOPE NATIONAL PARK	-0.10436	11.6087	Domestic	HLC	1	two_hosts	yes	NOT_COLLECTED
4824	Anopheles	ADULT	FEMALE	An. sp	2019-11-23T00:00:00Z	2019-11-01	W24	GABON | LOPE NATIONAL PARK	-0.10436	11.6087	Domestic	HLC	1	two_hosts	yes	NOT_COLLECTED
4825	Anopheles	ADULT	FEMALE	An. coluzzii	2019-11-23T00:00:00Z	2019-11-01	W24	GABON | LOPE NATIONAL PARK	-0.10436	11.6087	Domestic	HLC	1	two_hosts	yes	NOT_COLLECTED
4826	Anopheles	ADULT	FEMALE	An. coluzzii	2019-11-23T00:00:00Z	2019-11-01	W24	GABON | LOPE NATIONAL PARK	-0.10436	11.6087	Domestic	HLC	1	two_hosts	yes	NOT_COLLECTED
4827	Anopheles	ADULT	FEMALE	An. coluzzii	2019-11-23T00:00:00Z	2019-11-01	W24	GABON | LOPE NATIONAL PARK	-0.10436	11.6087	Domestic	HLC	1	two_hosts	yes	NOT_COLLECTED
4828	Anopheles	ADULT	FEMALE	An. gambiae_complex	2019-11-23T00:00:00Z	2019-11-01	W24	GABON | LOPE NATIONAL PARK	-0.10436	11.6087	Domestic	HLC	1	two_hosts	yes	NOT_COLLECTED
4829	Anopheles	ADULT	FEMALE	An. gambiae_complex	2019-11-23T00:00:00Z	2019-11-01	W24	GABON | LOPE NATIONAL PARK	-0.10436	11.6087	Domestic	HLC	1	two_hosts	yes	NOT_COLLECTED
4830	Anopheles	ADULT	FEMALE	An. gambiae	2019-11-23T00:00:00Z	2019-11-01	W24	GABON | LOPE NATIONAL PARK	-0.10436	11.6087	Domestic	HLC	1	two_hosts	yes	NOT_COLLECTED
4831	Anopheles	ADULT	FEMALE	An. sp	2019-11-23T00:00:00Z	2019-11-01	W24	GABON | LOPE NATIONAL PARK	-0.10436	11.6087	Domestic	HLC	1	two_hosts	yes	NOT_COLLECTED
4832	Anopheles	ADULT	FEMALE	An. coluzzii	2019-11-23T00:00:00Z	2019-11-01	W24	GABON | LOPE NATIONAL PARK	-0.10436	11.6087	Domestic	HLC	1	two_hosts	yes	NOT_COLLECTED
4833	Anopheles	ADULT	FEMALE	An. coluzzii	2019-11-23T00:00:00Z	2019-11-01	W24	GABON | LOPE NATIONAL PARK	-0.10436	11.6087	Domestic	HLC	1	two_hosts	yes	NOT_COLLECTED
5368	Anopheles	ADULT	FEMALE	An. sp	2019-11-24T00:00:00Z	2019-11-01	W4	GABON | LOPE NATIONAL PARK	-0.10315	11.6058	Domestic	ABC	0	two_hosts	yes	NOT_COLLECTED
5369	Anopheles	ADULT	FEMALE	An. sp	2019-11-24T00:00:00Z	2019-11-01	W4	GABON | LOPE NATIONAL PARK	-0.10315	11.6058	Domestic	ABC	0	two_hosts	yes	NOT_COLLECTED
5370	Anopheles	ADULT	FEMALE	An. maculipalpis	2019-11-24T00:00:00Z	2019-11-01	W4	GABON | LOPE NATIONAL PARK	-0.10315	11.6058	Domestic	ABC	0	two_hosts	yes	NOT_COLLECTED
5371	Anopheles	ADULT	FEMALE	An. coustani	2019-11-24T00:00:00Z	2019-11-01	W4	GABON | LOPE NATIONAL PARK	-0.10315	11.6058	Domestic	ABC	0	two_hosts	yes	NOT_COLLECTED
5372	Anopheles	ADULT	FEMALE	An. sp	2019-11-24T00:00:00Z	2019-11-01	W4	GABON | LOPE NATIONAL PARK	-0.10315	11.6058	Domestic	ABC	0	two_hosts	yes	NOT_COLLECTED
5373	Anopheles	ADULT	FEMALE	An. coustani	2019-11-24T00:00:00Z	2019-11-01	W4	GABON | LOPE NATIONAL PARK	-0.10315	11.6058	Domestic	ABC	0	two_hosts	yes	NOT_COLLECTED
5374	Anopheles	ADULT	FEMALE	An. maculipalpis	2019-11-24T00:00:00Z	2019-11-01	W4	GABON | LOPE NATIONAL PARK	-0.10315	11.6058	Domestic	ABC	0	two_hosts	yes	NOT_COLLECTED
5375	Anopheles	ADULT	FEMALE	An. sp	2019-11-24T00:00:00Z	2019-11-01	W4	GABON | LOPE NATIONAL PARK	-0.10315	11.6058	Domestic	ABC	0	two_hosts	yes	NOT_COLLECTED
5376	Anopheles	ADULT	FEMALE	An. sp	2019-11-24T00:00:00Z	2019-11-01	W4	GABON | LOPE NATIONAL PARK	-0.10315	11.6058	Domestic	ABC	0	two_hosts	yes	NOT_COLLECTED
5377	Anopheles	ADULT	FEMALE	An. gambiae_complex	2019-11-24T00:00:00Z	2019-11-01	W4	GABON | LOPE NATIONAL PARK	-0.10315	11.6058	Domestic	ABC	0	two_hosts	yes	NOT_COLLECTED
5378	Anopheles	ADULT	FEMALE	An. sp	2019-11-24T00:00:00Z	2019-11-01	W4	GABON | LOPE NATIONAL PARK	-0.10315	11.6058	Domestic	ABC	0	two_hosts	yes	NOT_COLLECTED
5379	Anopheles	ADULT	FEMALE	An. coustani	2019-11-24T00:00:00Z	2019-11-01	W4	GABON | LOPE NATIONAL PARK	-0.10315	11.6058	Domestic	ABC	0	two_hosts	yes	NOT_COLLECTED
5380	Anopheles	ADULT	FEMALE	An. sp	2019-11-24T00:00:00Z	2019-11-01	W4	GABON | LOPE NATIONAL PARK	-0.10315	11.6058	Domestic	ABC	0	two_hosts	yes	NOT_COLLECTED
5381	Anopheles	ADULT	FEMALE	An. sp	2019-11-24T00:00:00Z	2019-11-01	W4	GABON | LOPE NATIONAL PARK	-0.10315	11.6058	Domestic	ABC	0	two_hosts	yes	NOT_COLLECTED
5382	Anopheles	ADULT	FEMALE	An. gambiae_complex	2019-11-24T00:00:00Z	2019-11-01	W4	GABON | LOPE NATIONAL PARK	-0.10315	11.6058	Domestic	ABC	0	two_hosts	yes	NOT_COLLECTED
5383	Anopheles	ADULT	FEMALE	An. sp	2019-11-24T00:00:00Z	2019-11-01	W4	GABON | LOPE NATIONAL PARK	-0.10315	11.6058	Domestic	ABC	0	two_hosts	yes	NOT_COLLECTED
5384	Anopheles	ADULT	FEMALE	An. sp	2019-11-24T00:00:00Z	2019-11-01	W4	GABON | LOPE NATIONAL PARK	-0.10315	11.6058	Domestic	ABC	0	two_hosts	yes	NOT_COLLECTED
5385	Anopheles	ADULT	FEMALE	An. sp	2019-11-24T00:00:00Z	2019-11-01	W4	GABON | LOPE NATIONAL PARK	-0.10315	11.6058	Domestic	ABC	0	two_hosts	yes	NOT_COLLECTED
5386	Anopheles	ADULT	FEMALE	An. coustani	2019-11-24T00:00:00Z	2019-11-01	W4	GABON | LOPE NATIONAL PARK	-0.10315	11.6058	Domestic	ABC	0	two_hosts	yes	NOT_COLLECTED
5387	Anopheles	ADULT	FEMALE	An. coluzzii	2019-11-24T00:00:00Z	2019-11-01	W4	GABON | LOPE NATIONAL PARK	-0.10315	11.6058	Domestic	ABC	0	two_hosts	yes	NOT_COLLECTED
5388	Anopheles	ADULT	FEMALE	An. sp	2019-11-24T00:00:00Z	2019-11-01	W4	GABON | LOPE NATIONAL PARK	-0.10315	11.6058	Domestic	ABC	0	two_hosts	yes	NOT_COLLECTED
5389	Anopheles	ADULT	FEMALE	An. sp	2019-11-24T00:00:00Z	2019-11-01	W4	GABON | LOPE NATIONAL PARK	-0.10315	11.6058	Domestic	ABC	0	two_hosts	yes	NOT_COLLECTED
5390	Anopheles	ADULT	FEMALE	An. coluzzii	2019-11-24T00:00:00Z	2019-11-01	W4	GABON | LOPE NATIONAL PARK	-0.10315	11.6058	Domestic	HLC	1	two_hosts	yes	NOT_COLLECTED
5391	Anopheles	ADULT	FEMALE	An. gambiae_complex	2019-11-24T00:00:00Z	2019-11-01	W4	GABON | LOPE NATIONAL PARK	-0.10315	11.6058	Domestic	HLC	1	two_hosts	yes	NOT_COLLECTED
5392	Anopheles	ADULT	FEMALE	An. gambiae_complex	2019-11-24T00:00:00Z	2019-11-01	W4	GABON | LOPE NATIONAL PARK	-0.10315	11.6058	Domestic	HLC	1	two_hosts	yes	NOT_COLLECTED
5393	Anopheles	ADULT	FEMALE	An. coluzzii	2019-11-24T00:00:00Z	2019-11-01	W4	GABON | LOPE NATIONAL PARK	-0.10315	11.6058	Domestic	HLC	1	two_hosts	yes	NOT_COLLECTED
5394	Anopheles	ADULT	FEMALE	An. gambiae	2019-11-24T00:00:00Z	2019-11-01	W4	GABON | LOPE NATIONAL PARK	-0.10315	11.6058	Domestic	HLC	1	two_hosts	yes	NOT_COLLECTED
5395	Anopheles	ADULT	FEMALE	An. gambiae_complex	2019-11-24T00:00:00Z	2019-11-01	W4	GABON | LOPE NATIONAL PARK	-0.10315	11.6058	Domestic	HLC	1	two_hosts	yes	NOT_COLLECTED
5396	Anopheles	ADULT	FEMALE	An. paludis	2019-11-24T00:00:00Z	2019-11-01	W4	GABON | LOPE NATIONAL PARK	-0.10315	11.6058	Domestic	HLC	1	two_hosts	yes	NOT_COLLECTED
5397	Anopheles	ADULT	FEMALE	An. gambiae_complex	2019-11-24T00:00:00Z	2019-11-01	W4	GABON | LOPE NATIONAL PARK	-0.10315	11.6058	Domestic	HLC	1	two_hosts	yes	NOT_COLLECTED
5398	Anopheles	ADULT	FEMALE	An. coluzzii	2019-11-24T00:00:00Z	2019-11-01	W4	GABON | LOPE NATIONAL PARK	-0.10315	11.6058	Domestic	HLC	1	two_hosts	yes	NOT_COLLECTED
5399	Anopheles	ADULT	FEMALE	An. gambiae_complex	2019-11-24T00:00:00Z	2019-11-01	W4	GABON | LOPE NATIONAL PARK	-0.10315	11.6058	Domestic	HLC	1	two_hosts	yes	NOT_COLLECTED
5400	Anopheles	ADULT	FEMALE	An. paludis	2019-11-24T00:00:00Z	2019-11-01	W4	GABON | LOPE NATIONAL PARK	-0.10315	11.6058	Domestic	HLC	1	two_hosts	yes	NOT_COLLECTED
5401	Anopheles	ADULT	FEMALE	An. coluzzii	2019-11-24T00:00:00Z	2019-11-01	W4	GABON | LOPE NATIONAL PARK	-0.10315	11.6058	Domestic	HLC	1	two_hosts	yes	NOT_COLLECTED
5402	Anopheles	ADULT	FEMALE	An. coluzzii	2019-11-24T00:00:00Z	2019-11-01	W4	GABON | LOPE NATIONAL PARK	-0.10315	11.6058	Domestic	HLC	1	two_hosts	yes	NOT_COLLECTED
5403	Anopheles	ADULT	FEMALE	An. coluzzii	2019-11-24T00:00:00Z	2019-11-01	W4	GABON | LOPE NATIONAL PARK	-0.10315	11.6058	Domestic	HLC	1	two_hosts	yes	NOT_COLLECTED
5404	Anopheles	ADULT	FEMALE	An. coluzzii	2019-11-24T00:00:00Z	2019-11-01	W4	GABON | LOPE NATIONAL PARK	-0.10315	11.6058	Domestic	HLC	1	two_hosts	yes	NOT_COLLECTED
5405	Anopheles	ADULT	FEMALE	An. coluzzii	2019-11-24T00:00:00Z	2019-11-01	W4	GABON | LOPE NATIONAL PARK	-0.10315	11.6058	Domestic	HLC	1	two_hosts	yes	NOT_COLLECTED
5406	Anopheles	ADULT	FEMALE	An. coluzzii	2019-11-24T00:00:00Z	2019-11-01	W4	GABON | LOPE NATIONAL PARK	-0.10315	11.6058	Domestic	HLC	1	two_hosts	yes	NOT_COLLECTED
5407	Anopheles	ADULT	FEMALE	An. coluzzii	2019-11-24T00:00:00Z	2019-11-01	W4	GABON | LOPE NATIONAL PARK	-0.10315	11.6058	Domestic	HLC	1	two_hosts	yes	NOT_COLLECTED
5408	Anopheles	ADULT	FEMALE	An. coluzzii	2019-11-24T00:00:00Z	2019-11-01	W4	GABON | LOPE NATIONAL PARK	-0.10315	11.6058	Domestic	HLC	1	two_hosts	yes	NOT_COLLECTED
5409	Anopheles	ADULT	FEMALE	An. coluzzii	2019-11-24T00:00:00Z	2019-11-01	W4	GABON | LOPE NATIONAL PARK	-0.10315	11.6058	Domestic	HLC	1	two_hosts	yes	NOT_COLLECTED
5410	Anopheles	ADULT	FEMALE	An. funestus	2019-11-24T00:00:00Z	2019-11-01	W4	GABON | LOPE NATIONAL PARK	-0.10315	11.6058	Domestic	HLC	1	two_hosts	yes	NOT_COLLECTED
5411	Anopheles	ADULT	FEMALE	An. coluzzii	2019-11-24T00:00:00Z	2019-11-01	W4	GABON | LOPE NATIONAL PARK	-0.10315	11.6058	Domestic	HLC	1	two_hosts	yes	NOT_COLLECTED
5412	Anopheles	ADULT	FEMALE	An. coluzzii	2019-11-24T00:00:00Z	2019-11-01	W4	GABON | LOPE NATIONAL PARK	-0.10315	11.6058	Domestic	HLC	1	two_hosts	yes	NOT_COLLECTED
5413	Anopheles	ADULT	FEMALE	An. coluzzii	2019-11-24T00:00:00Z	2019-11-01	W4	GABON | LOPE NATIONAL PARK	-0.10315	11.6058	Domestic	HLC	1	two_hosts	yes	NOT_COLLECTED
5451	Anopheles	ADULT	FEMALE	An. coustani	2019-11-24T00:00:00Z	2019-11-01	W4	GABON | LOPE NATIONAL PARK	-0.10315	11.6058	Domestic	ABC	0	two_hosts	yes	NOT_COLLECTED
5452	Anopheles	ADULT	FEMALE	An. coustani	2019-11-24T00:00:00Z	2019-11-01	W4	GABON | LOPE NATIONAL PARK	-0.10315	11.6058	Domestic	ABC	0	two_hosts	yes	NOT_COLLECTED
5453	Anopheles	ADULT	FEMALE	An. coustani	2019-11-24T00:00:00Z	2019-11-01	W4	GABON | LOPE NATIONAL PARK	-0.10315	11.6058	Domestic	ABC	0	two_hosts	yes	NOT_COLLECTED
5454	Anopheles	ADULT	FEMALE	An. coustani	2019-11-24T00:00:00Z	2019-11-01	W4	GABON | LOPE NATIONAL PARK	-0.10315	11.6058	Domestic	ABC	0	two_hosts	yes	NOT_COLLECTED
5455	Anopheles	ADULT	FEMALE	An. coustani	2019-11-24T00:00:00Z	2019-11-01	W4	GABON | LOPE NATIONAL PARK	-0.10315	11.6058	Domestic	ABC	0	two_hosts	yes	NOT_COLLECTED
5456	Anopheles	ADULT	FEMALE	An. sp	2019-11-24T00:00:00Z	2019-11-01	W4	GABON | LOPE NATIONAL PARK	-0.10315	11.6058	Domestic	ABC	0	two_hosts	yes	NOT_COLLECTED
5457	Anopheles	ADULT	FEMALE	An. squamosus/cydippis	2019-11-24T00:00:00Z	2019-11-01	W4	GABON | LOPE NATIONAL PARK	-0.10315	11.6058	Domestic	ABC	0	two_hosts	yes	NOT_COLLECTED
5459	Anopheles	ADULT	FEMALE	An. coustani	2019-11-24T00:00:00Z	2019-11-01	W4	GABON | LOPE NATIONAL PARK	-0.10315	11.6058	Domestic	ABC	0	two_hosts	yes	NOT_COLLECTED
5460	Anopheles	ADULT	FEMALE	An. coustani	2019-11-24T00:00:00Z	2019-11-01	W4	GABON | LOPE NATIONAL PARK	-0.10315	11.6058	Domestic	ABC	0	two_hosts	yes	NOT_COLLECTED
5462	Anopheles	ADULT	FEMALE	An. coustani	2019-11-24T00:00:00Z	2019-11-01	W4	GABON | LOPE NATIONAL PARK	-0.10315	11.6058	Domestic	ABC	0	two_hosts	yes	NOT_COLLECTED
5463	Anopheles	ADULT	FEMALE	An. coustani	2019-11-24T00:00:00Z	2019-11-01	W4	GABON | LOPE NATIONAL PARK	-0.10315	11.6058	Domestic	ABC	0	two_hosts	yes	NOT_COLLECTED
5464	Anopheles	ADULT	FEMALE	An. coustani	2019-11-24T00:00:00Z	2019-11-01	W4	GABON | LOPE NATIONAL PARK	-0.10315	11.6058	Domestic	ABC	0	two_hosts	yes	NOT_COLLECTED
5465	Anopheles	ADULT	FEMALE	An. coustani	2019-11-24T00:00:00Z	2019-11-01	W4	GABON | LOPE NATIONAL PARK	-0.10315	11.6058	Domestic	ABC	0	two_hosts	yes	NOT_COLLECTED
5466	Anopheles	ADULT	FEMALE	An. coustani	2019-11-24T00:00:00Z	2019-11-01	W4	GABON | LOPE NATIONAL PARK	-0.10315	11.6058	Domestic	ABC	0	two_hosts	yes	NOT_COLLECTED
5467	Anopheles	ADULT	FEMALE	An. coustani	2019-11-24T00:00:00Z	2019-11-01	W4	GABON | LOPE NATIONAL PARK	-0.10315	11.6058	Domestic	ABC	0	two_hosts	yes	NOT_COLLECTED
5468	Anopheles	ADULT	FEMALE	An. coustani	2019-11-24T00:00:00Z	2019-11-01	W4	GABON | LOPE NATIONAL PARK	-0.10315	11.6058	Domestic	ABC	0	two_hosts	yes	NOT_COLLECTED
5469	Anopheles	ADULT	FEMALE	An. coustani	2019-11-24T00:00:00Z	2019-11-01	W4	GABON | LOPE NATIONAL PARK	-0.10315	11.6058	Domestic	ABC	0	two_hosts	yes	NOT_COLLECTED
5470	Anopheles	ADULT	FEMALE	An. coustani	2019-11-24T00:00:00Z	2019-11-01	W4	GABON | LOPE NATIONAL PARK	-0.10315	11.6058	Domestic	ABC	0	two_hosts	yes	NOT_COLLECTED
5471	Anopheles	ADULT	FEMALE	An. coustani	2019-11-24T00:00:00Z	2019-11-01	W4	GABON | LOPE NATIONAL PARK	-0.10315	11.6058	Domestic	ABC	0	two_hosts	yes	NOT_COLLECTED
5472	Anopheles	ADULT	FEMALE	An. coustani	2019-11-24T00:00:00Z	2019-11-01	W4	GABON | LOPE NATIONAL PARK	-0.10315	11.6058	Domestic	ABC	0	two_hosts	yes	NOT_COLLECTED
5473	Anopheles	ADULT	FEMALE	An. coustani	2019-11-24T00:00:00Z	2019-11-01	W4	GABON | LOPE NATIONAL PARK	-0.10315	11.6058	Domestic	ABC	0	two_hosts	yes	NOT_COLLECTED
5474	Anopheles	ADULT	FEMALE	An. coustani	2019-11-24T00:00:00Z	2019-11-01	W4	GABON | LOPE NATIONAL PARK	-0.10315	11.6058	Domestic	ABC	0	two_hosts	yes	NOT_COLLECTED
5475	Anopheles	ADULT	FEMALE	An. coustani	2019-11-24T00:00:00Z	2019-11-01	W4	GABON | LOPE NATIONAL PARK	-0.10315	11.6058	Domestic	ABC	0	two_hosts	yes	NOT_COLLECTED
5476	Anopheles	ADULT	FEMALE	An. coustani	2019-11-24T00:00:00Z	2019-11-01	W4	GABON | LOPE NATIONAL PARK	-0.10315	11.6058	Domestic	ABC	0	two_hosts	yes	NOT_COLLECTED
5477	Anopheles	ADULT	FEMALE	An. maculipalpis	2019-11-24T00:00:00Z	2019-11-01	W4	GABON | LOPE NATIONAL PARK	-0.10315	11.6058	Domestic	ABC	0	two_hosts	yes	NOT_COLLECTED
5478	Anopheles	ADULT	FEMALE	An. maculipalpis	2019-11-24T00:00:00Z	2019-11-01	W4	GABON | LOPE NATIONAL PARK	-0.10315	11.6058	Domestic	ABC	0	two_hosts	yes	NOT_COLLECTED
5479	Anopheles	ADULT	FEMALE	An. coluzzii	2019-11-24T00:00:00Z	2019-11-01	W4	GABON | LOPE NATIONAL PARK	-0.10315	11.6058	Domestic	ABC	0	two_hosts	yes	N
5480	Anopheles	ADULT	FEMALE	An. coustani	2019-11-24T00:00:00Z	2019-11-01	W4	GABON | LOPE NATIONAL PARK	-0.10315	11.6058	Domestic	ABC	0	two_hosts	yes	NOT_COLLECTED
5481	Anopheles	ADULT	FEMALE	An. coluzzii	2019-11-24T00:00:00Z	2019-11-01	W4	GABON | LOPE NATIONAL PARK	-0.10315	11.6058	Domestic	ABC	0	two_hosts	yes	NOT_COLLECTED
5482	Aedes	ADULT	FEMALE	Aedes sp	2019-11-24T00:00:00Z	2019-11-01	W4	GABON | LOPE NATIONAL PARK	-0.10315	11.6058	Domestic	ABC	0	two_hosts	yes	NOT_COLLECTED
5483	Anopheles	ADULT	FEMALE	An. coustani	2019-11-24T00:00:00Z	2019-11-01	W4	GABON | LOPE NATIONAL PARK	-0.10315	11.6058	Domestic	ABC	0	two_hosts	yes	NOT_COLLECTED
5484	Anopheles	ADULT	FEMALE	An. coluzzii	2019-11-24T00:00:00Z	2019-11-01	W4	GABON | LOPE NATIONAL PARK	-0.10315	11.6058	Domestic	ABC	0	two_hosts	yes	Y
5485	Anopheles	ADULT	FEMALE	An. coluzzii	2019-11-24T00:00:00Z	2019-11-01	W4	GABON | LOPE NATIONAL PARK	-0.10315	11.6058	Domestic	ABC	0	two_hosts	yes	N
5486	Anopheles	ADULT	FEMALE	An. coluzzii	2019-11-24T00:00:00Z	2019-11-01	W4	GABON | LOPE NATIONAL PARK	-0.10315	11.6058	Domestic	ABC	0	two_hosts	yes	N
5487	Anopheles	ADULT	FEMALE	An. coustani	2019-11-24T00:00:00Z	2019-11-01	W4	GABON | LOPE NATIONAL PARK	-0.10315	11.6058	Domestic	ABC	0	two_hosts	yes	NOT_COLLECTED
5488	Anopheles	ADULT	FEMALE	An. coustani	2019-11-24T00:00:00Z	2019-11-01	W4	GABON | LOPE NATIONAL PARK	-0.10315	11.6058	Domestic	ABC	0	two_hosts	yes	NOT_COLLECTED
5489	Anopheles	ADULT	FEMALE	An. coustani	2019-11-24T00:00:00Z	2019-11-01	W4	GABON | LOPE NATIONAL PARK	-0.10315	11.6058	Domestic	ABC	0	two_hosts	yes	NOT_COLLECTED
5490	Anopheles	ADULT	FEMALE	An. coustani	2019-11-24T00:00:00Z	2019-11-01	W4	GABON | LOPE NATIONAL PARK	-0.10315	11.6058	Domestic	ABC	0	two_hosts	yes	NOT_COLLECTED
5491	Anopheles	ADULT	FEMALE	An. coustani	2019-11-24T00:00:00Z	2019-11-01	W4	GABON | LOPE NATIONAL PARK	-0.10315	11.6058	Domestic	ABC	0	two_hosts	yes	NOT_COLLECTED
5492	Anopheles	ADULT	FEMALE	An. coustani	2019-11-24T00:00:00Z	2019-11-01	W4	GABON | LOPE NATIONAL PARK	-0.10315	11.6058	Domestic	ABC	0	two_hosts	yes	NOT_COLLECTED
5493	Anopheles	ADULT	FEMALE	An. coustani	2019-11-24T00:00:00Z	2019-11-01	W4	GABON | LOPE NATIONAL PARK	-0.10315	11.6058	Domestic	ABC	0	two_hosts	yes	NOT_COLLECTED
5494	Anopheles	ADULT	FEMALE	An. coustani	2019-11-24T00:00:00Z	2019-11-01	W4	GABON | LOPE NATIONAL PARK	-0.10315	11.6058	Domestic	ABC	0	two_hosts	yes	NOT_COLLECTED
5495	Anopheles	ADULT	FEMALE	An. coustani	2019-11-24T00:00:00Z	2019-11-01	W4	GABON | LOPE NATIONAL PARK	-0.10315	11.6058	Domestic	ABC	0	two_hosts	yes	NOT_COLLECTED
5496	Anopheles	ADULT	FEMALE	An. coustani	2019-11-24T00:00:00Z	2019-11-01	W4	GABON | LOPE NATIONAL PARK	-0.10315	11.6058	Domestic	ABC	0	two_hosts	yes	NOT_COLLECTED
5497	Anopheles	ADULT	FEMALE	An. coustani	2019-11-24T00:00:00Z	2019-11-01	W4	GABON | LOPE NATIONAL PARK	-0.10315	11.6058	Domestic	ABC	0	two_hosts	yes	NOT_COLLECTED
5498	Anopheles	ADULT	FEMALE	An. coustani	2019-11-24T00:00:00Z	2019-11-01	W4	GABON | LOPE NATIONAL PARK	-0.10315	11.6058	Domestic	ABC	0	two_hosts	yes	NOT_COLLECTED
5499	Anopheles	ADULT	FEMALE	An. coustani	2019-11-24T00:00:00Z	2019-11-01	W4	GABON | LOPE NATIONAL PARK	-0.10315	11.6058	Domestic	ABC	0	two_hosts	yes	NOT_COLLECTED
5500	Anopheles	ADULT	FEMALE	An. coustani	2019-11-24T00:00:00Z	2019-11-01	W4	GABON | LOPE NATIONAL PARK	-0.10315	11.6058	Domestic	ABC	0	two_hosts	yes	NOT_COLLECTED
5501	Anopheles	ADULT	FEMALE	An. coustani	2019-11-24T00:00:00Z	2019-11-01	W4	GABON | LOPE NATIONAL PARK	-0.10315	11.6058	Domestic	ABC	0	two_hosts	yes	NOT_COLLECTED
5502	Anopheles	ADULT	FEMALE	An. coustani	2019-11-24T00:00:00Z	2019-11-01	W4	GABON | LOPE NATIONAL PARK	-0.10315	11.6058	Domestic	ABC	0	two_hosts	yes	NOT_COLLECTED
5503	Anopheles	ADULT	FEMALE	An. coustani	2019-11-24T00:00:00Z	2019-11-01	W4	GABON | LOPE NATIONAL PARK	-0.10315	11.6058	Domestic	ABC	0	two_hosts	yes	NOT_COLLECTED
5504	Anopheles	ADULT	FEMALE	An. coustani	2019-11-24T00:00:00Z	2019-11-01	W4	GABON | LOPE NATIONAL PARK	-0.10315	11.6058	Domestic	ABC	0	two_hosts	yes	NOT_COLLECTED
5505	Anopheles	ADULT	FEMALE	An. coluzzii	2019-11-24T00:00:00Z	2019-11-01	W4	GABON | LOPE NATIONAL PARK	-0.10315	11.6058	Domestic	ABC	0	two_hosts	yes	N
5506	Anopheles	ADULT	FEMALE	An. gambiae_complex	2019-11-24T00:00:00Z	2019-11-01	W4	GABON | LOPE NATIONAL PARK	-0.10315	11.6058	Domestic	ABC	0	two_hosts	yes	N
5507	Anopheles	ADULT	FEMALE	An. coluzzii	2019-11-24T00:00:00Z	2019-11-01	W4	GABON | LOPE NATIONAL PARK	-0.10315	11.6058	Domestic	ABC	0	two_hosts	yes	N
5508	Anopheles	ADULT	FEMALE	An. coluzzii	2019-11-24T00:00:00Z	2019-11-01	W4	GABON | LOPE NATIONAL PARK	-0.10315	11.6058	Domestic	ABC	0	two_hosts	yes	N
5509	Anopheles	ADULT	FEMALE	An. sp	2019-11-24T00:00:00Z	2019-11-01	W4	GABON | LOPE NATIONAL PARK	-0.10315	11.6058	Domestic	ABC	0	two_hosts	yes	NOT_COLLECTED
5510	Anopheles	ADULT	FEMALE	An. gambiae_complex	2019-11-24T00:00:00Z	2019-11-01	W4	GABON | LOPE NATIONAL PARK	-0.10315	11.6058	Domestic	ABC	0	two_hosts	yes	NOT_COLLECTED
5511	Anopheles	ADULT	FEMALE	An. gambiae_complex	2019-11-24T00:00:00Z	2019-11-01	W4	GABON | LOPE NATIONAL PARK	-0.10315	11.6058	Domestic	ABC	0	two_hosts	yes	NOT_COLLECTED
5512	Anopheles	ADULT	FEMALE	An. coustani	2019-11-24T00:00:00Z	2019-11-01	W4	GABON | LOPE NATIONAL PARK	-0.10315	11.6058	Domestic	ABC	0	two_hosts	yes	NOT_COLLECTED
5513	Anopheles	ADULT	FEMALE	An. coustani	2019-11-24T00:00:00Z	2019-11-01	W4	GABON | LOPE NATIONAL PARK	-0.10315	11.6058	Domestic	ABC	0	two_hosts	yes	NOT_COLLECTED
5514	Anopheles	ADULT	FEMALE	An. coustani	2019-11-24T00:00:00Z	2019-11-01	W4	GABON | LOPE NATIONAL PARK	-0.10315	11.6058	Domestic	ABC	0	two_hosts	yes	NOT_COLLECTED
5515	Anopheles	ADULT	FEMALE	An. coustani	2019-11-24T00:00:00Z	2019-11-01	W4	GABON | LOPE NATIONAL PARK	-0.10315	11.6058	Domestic	ABC	0	two_hosts	yes	NOT_COLLECTED
5516	Anopheles	ADULT	FEMALE	An. coustani	2019-11-24T00:00:00Z	2019-11-01	W4	GABON | LOPE NATIONAL PARK	-0.10315	11.6058	Domestic	ABC	0	two_hosts	yes	NOT_COLLECTED
5517	Anopheles	ADULT	FEMALE	An. coustani	2019-11-24T00:00:00Z	2019-11-01	W4	GABON | LOPE NATIONAL PARK	-0.10315	11.6058	Domestic	ABC	0	two_hosts	yes	NOT_COLLECTED
5518	Anopheles	ADULT	FEMALE	An. coustani	2019-11-24T00:00:00Z	2019-11-01	W4	GABON | LOPE NATIONAL PARK	-0.10315	11.6058	Domestic	ABC	0	two_hosts	yes	Y	Ovis aries
5519	Anopheles	ADULT	FEMALE	An. coustani	2019-11-24T00:00:00Z	2019-11-01	W4	GABON | LOPE NATIONAL PARK	-0.10315	11.6058	Domestic	ABC	0	two_hosts	yes	Y	Ovis aries
5520	Anopheles	ADULT	FEMALE	An. coustani	2019-11-24T00:00:00Z	2019-11-01	W4	GABON | LOPE NATIONAL PARK	-0.10315	11.6058	Domestic	ABC	0	two_hosts	yes	NOT_COLLECTED
5521	Anopheles	ADULT	FEMALE	An. gambiae_complex	2019-11-24T00:00:00Z	2019-11-01	W4	GABON | LOPE NATIONAL PARK	-0.10315	11.6058	Domestic	HLC	1	two_hosts	yes	N
5522	Anopheles	ADULT	FEMALE	An. coluzzii	2019-11-24T00:00:00Z	2019-11-01	W4	GABON | LOPE NATIONAL PARK	-0.10315	11.6058	Domestic	HLC	1	two_hosts	yes	N
5523	Anopheles	ADULT	FEMALE	An. coluzzii	2019-11-24T00:00:00Z	2019-11-01	W4	GABON | LOPE NATIONAL PARK	-0.10315	11.6058	Domestic	HLC	1	two_hosts	yes	N
5524	Anopheles	ADULT	FEMALE	An. gambiae_complex	2019-11-24T00:00:00Z	2019-11-01	W4	GABON | LOPE NATIONAL PARK	-0.10315	11.6058	Domestic	HLC	1	two_hosts	yes	Y
5525	Anopheles	ADULT	FEMALE	An. gambiae	2019-11-24T00:00:00Z	2019-11-01	W4	GABON | LOPE NATIONAL PARK	-0.10315	11.6058	Domestic	HLC	1	two_hosts	yes	N
5526	Anopheles	ADULT	FEMALE	An. coluzzii	2019-11-24T00:00:00Z	2019-11-01	W4	GABON | LOPE NATIONAL PARK	-0.10315	11.6058	Domestic	HLC	1	two_hosts	yes	Y
5527	Anopheles	ADULT	FEMALE	An. coluzzii	2019-11-24T00:00:00Z	2019-11-01	W4	GABON | LOPE NATIONAL PARK	-0.10315	11.6058	Domestic	HLC	1	two_hosts	yes	N
5528	Anopheles	ADULT	FEMALE	An. coluzzii	2019-11-24T00:00:00Z	2019-11-01	W4	GABON | LOPE NATIONAL PARK	-0.10315	11.6058	Domestic	HLC	1	two_hosts	yes	N
5529	Anopheles	ADULT	FEMALE	An. coluzzii	2019-11-24T00:00:00Z	2019-11-01	W4	GABON | LOPE NATIONAL PARK	-0.10315	11.6058	Domestic	HLC	1	two_hosts	yes	Y	Homo sapiens
5530	Anopheles	ADULT	FEMALE	An. coluzzii	2019-11-24T00:00:00Z	2019-11-01	W4	GABON | LOPE NATIONAL PARK	-0.10315	11.6058	Domestic	HLC	1	two_hosts	yes	N
5531	Anopheles	ADULT	FEMALE	An. coluzzii	2019-11-24T00:00:00Z	2019-11-01	W4	GABON | LOPE NATIONAL PARK	-0.10315	11.6058	Domestic	HLC	1	two_hosts	yes	N
5532	Anopheles	ADULT	FEMALE	An. coluzzii	2019-11-24T00:00:00Z	2019-11-01	W4	GABON | LOPE NATIONAL PARK	-0.10315	11.6058	Domestic	HLC	1	two_hosts	yes	N
5533	Anopheles	ADULT	FEMALE	An. coluzzii	2019-11-24T00:00:00Z	2019-11-01	W4	GABON | LOPE NATIONAL PARK	-0.10315	11.6058	Domestic	HLC	1	two_hosts	yes	Y
5534	Anopheles	ADULT	FEMALE	An. coluzzii	2019-11-24T00:00:00Z	2019-11-01	W4	GABON | LOPE NATIONAL PARK	-0.10315	11.6058	Domestic	HLC	1	two_hosts	yes	N
5535	Anopheles	ADULT	FEMALE	An. maculipalpis	2019-11-25T00:00:00Z	2019-11-01	W42	GABON | LOPE NATIONAL PARK	-0.17483	11.5873	Sylvatic	ABC	0	two_hosts	yes	NOT_COLLECTED
5536	Anopheles	ADULT	FEMALE	An. gambiae_complex	2019-11-25T00:00:00Z	2019-11-01	W42	GABON | LOPE NATIONAL PARK	-0.17483	11.5873	Sylvatic	ABC	0	two_hosts	yes	N
5537	Anopheles	ADULT	FEMALE	An. coustani	2019-11-25T00:00:00Z	2019-11-01	W42	GABON | LOPE NATIONAL PARK	-0.17483	11.5873	Sylvatic	ABC	0	two_hosts	yes	NOT_COLLECTED
5538	Anopheles	ADULT	FEMALE	An. coustani	2019-11-25T00:00:00Z	2019-11-01	W42	GABON | LOPE NATIONAL PARK	-0.17483	11.5873	Sylvatic	ABC	0	two_hosts	yes	NOT_COLLECTED
5539	Anopheles	ADULT	FEMALE	An. fontenillei	2019-11-25T00:00:00Z	2019-11-01	W42	GABON | LOPE NATIONAL PARK	-0.17483	11.5873	Sylvatic	ABC	0	two_hosts	yes	NOT_COLLECTED
5540	Anopheles	ADULT	FEMALE	An. fontenillei	2019-11-25T00:00:00Z	2019-11-01	W42	GABON | LOPE NATIONAL PARK	-0.17483	11.5873	Sylvatic	ABC	0	two_hosts	yes	N
5541	Anopheles	ADULT	FEMALE	An. maculipalpis	2019-11-25T00:00:00Z	2019-11-01	W42	GABON | LOPE NATIONAL PARK	-0.17483	11.5873	Sylvatic	ABC	0	two_hosts	yes	NOT_COLLECTED
5542	Anopheles	ADULT	FEMALE	An. coustani	2019-11-25T00:00:00Z	2019-11-01	W42	GABON | LOPE NATIONAL PARK	-0.17483	11.5873	Sylvatic	ABC	0	two_hosts	yes	NOT_COLLECTED
5543	Anopheles	ADULT	FEMALE	An. fontenillei	2019-11-25T00:00:00Z	2019-11-01	W42	GABON | LOPE NATIONAL PARK	-0.17483	11.5873	Sylvatic	ABC	0	two_hosts	yes	Y
5544	Anopheles	ADULT	FEMALE	An. coustani	2019-11-25T00:00:00Z	2019-11-01	W42	GABON | LOPE NATIONAL PARK	-0.17483	11.5873	Sylvatic	ABC	0	two_hosts	yes	NOT_COLLECTED
5545	Anopheles	ADULT	FEMALE	An. maculipalpis	2019-11-25T00:00:00Z	2019-11-01	W42	GABON | LOPE NATIONAL PARK	-0.17483	11.5873	Sylvatic	ABC	0	two_hosts	yes	NOT_COLLECTED
5546	Anopheles	ADULT	FEMALE	An. gambiae_complex	2019-11-25T00:00:00Z	2019-11-01	W42	GABON | LOPE NATIONAL PARK	-0.17483	11.5873	Sylvatic	ABC	0	two_hosts	yes	N
5547	Anopheles	ADULT	FEMALE	An. coustani	2019-11-25T00:00:00Z	2019-11-01	W42	GABON | LOPE NATIONAL PARK	-0.17483	11.5873	Sylvatic	ABC	0	two_hosts	yes	NOT_COLLECTED
5548	Anopheles	ADULT	FEMALE	An. coustani	2019-11-25T00:00:00Z	2019-11-01	W42	GABON | LOPE NATIONAL PARK	-0.17483	11.5873	Sylvatic	ABC	0	two_hosts	yes	NOT_COLLECTED
5549	Anopheles	ADULT	FEMALE	An. coustani	2019-11-25T00:00:00Z	2019-11-01	W42	GABON | LOPE NATIONAL PARK	-0.17483	11.5873	Sylvatic	ABC	0	two_hosts	yes	NOT_COLLECTED
5550	Anopheles	ADULT	FEMALE	An. paludis	2019-11-25T00:00:00Z	2019-11-01	W42	GABON | LOPE NATIONAL PARK	-0.17483	11.5873	Sylvatic	ABC	0	two_hosts	yes	NOT_COLLECTED
5551	Anopheles	ADULT	FEMALE	An. maculipalpis	2019-11-25T00:00:00Z	2019-11-01	W42	GABON | LOPE NATIONAL PARK	-0.17483	11.5873	Sylvatic	ABC	0	two_hosts	yes	NOT_COLLECTED
5552	Anopheles	ADULT	FEMALE	An. sp	2019-11-25T00:00:00Z	2019-11-01	W42	GABON | LOPE NATIONAL PARK	-0.17483	11.5873	Sylvatic	ABC	0	two_hosts	yes	NOT_COLLECTED
5553	Anopheles	ADULT	FEMALE	An. coustani	2019-11-25T00:00:00Z	2019-11-01	W42	GABON | LOPE NATIONAL PARK	-0.17483	11.5873	Sylvatic	ABC	0	two_hosts	yes	NOT_COLLECTED
5554	Anopheles	ADULT	FEMALE	An. coustani	2019-11-25T00:00:00Z	2019-11-01	W42	GABON | LOPE NATIONAL PARK	-0.17483	11.5873	Sylvatic	HLC	1	two_hosts	yes	NOT_COLLECTED
5555	Anopheles	ADULT	FEMALE	An. funestus	2019-11-25T00:00:00Z	2019-11-01	W42	GABON | LOPE NATIONAL PARK	-0.17483	11.5873	Sylvatic	HLC	1	two_hosts	yes	NOT_COLLECTED
5556	Anopheles	ADULT	FEMALE	An. coustani	2019-11-25T00:00:00Z	2019-11-01	W42	GABON | LOPE NATIONAL PARK	-0.17483	11.5873	Sylvatic	HLC	1	two_hosts	yes	NOT_COLLECTED
5557	Anopheles	ADULT	FEMALE	An. maculipalpis	2019-11-25T00:00:00Z	2019-11-01	W42	GABON | LOPE NATIONAL PARK	-0.17483	11.5873	Sylvatic	HLC	1	two_hosts	yes	NOT_COLLECTED
5558	Anopheles	ADULT	FEMALE	An. maculipalpis	2019-11-25T00:00:00Z	2019-11-01	W42	GABON | LOPE NATIONAL PARK	-0.17483	11.5873	Sylvatic	HLC	1	two_hosts	yes	NOT_COLLECTED
5559	Anopheles	ADULT	FEMALE	An. maculipalpis	2019-11-25T00:00:00Z	2019-11-01	W42	GABON | LOPE NATIONAL PARK	-0.17483	11.5873	Sylvatic	HLC	1	two_hosts	yes	NOT_COLLECTED
5560	Anopheles	ADULT	FEMALE	An. funestus	2019-11-25T00:00:00Z	2019-11-01	W42	GABON | LOPE NATIONAL PARK	-0.17483	11.5873	Sylvatic	HLC	1	two_hosts	yes	NOT_COLLECTED
5561	Anopheles	ADULT	FEMALE	An. funestus	2019-11-25T00:00:00Z	2019-11-01	W42	GABON | LOPE NATIONAL PARK	-0.17483	11.5873	Sylvatic	HLC	1	two_hosts	yes	NOT_COLLECTED
5562	Anopheles	ADULT	FEMALE	An. fontenillei	2019-11-25T00:00:00Z	2019-11-01	W42	GABON | LOPE NATIONAL PARK	-0.17483	11.5873	Sylvatic	HLC	1	two_hosts	yes	N
5563	Anopheles	ADULT	FEMALE	An. fontenillei	2019-11-25T00:00:00Z	2019-11-01	W42	GABON | LOPE NATIONAL PARK	-0.17483	11.5873	Sylvatic	HLC	1	two_hosts	yes	N
5564	Anopheles	ADULT	FEMALE	An. funestus	2019-11-25T00:00:00Z	2019-11-01	W42	GABON | LOPE NATIONAL PARK	-0.17483	11.5873	Sylvatic	HLC	1	two_hosts	yes	NOT_COLLECTED
5565	Anopheles	ADULT	FEMALE	An. gambiae_complex	2019-11-25T00:00:00Z	2019-11-01	W42	GABON | LOPE NATIONAL PARK	-0.17483	11.5873	Sylvatic	HLC	1	two_hosts	yes	NOT_COLLECTED
5566	Anopheles	ADULT	FEMALE	An. gambiae_complex	2019-11-25T00:00:00Z	2019-11-01	W42	GABON | LOPE NATIONAL PARK	-0.17483	11.5873	Sylvatic	HLC	1	two_hosts	yes	NOT_COLLECTED
5567	Anopheles	ADULT	FEMALE	An. funestus	2019-11-25T00:00:00Z	2019-11-01	W42	GABON | LOPE NATIONAL PARK	-0.17483	11.5873	Sylvatic	HLC	1	two_hosts	yes	NOT_COLLECTED
5568	Anopheles	ADULT	FEMALE	An. funestus	2019-11-25T00:00:00Z	2019-11-01	W42	GABON | LOPE NATIONAL PARK	-0.17483	11.5873	Sylvatic	HLC	1	two_hosts	yes	NOT_COLLECTED
5569	Anopheles	ADULT	FEMALE	An. maculipalpis	2019-11-25T00:00:00Z	2019-11-01	W42	GABON | LOPE NATIONAL PARK	-0.17483	11.5873	Sylvatic	HLC	1	two_hosts	yes	NOT_COLLECTED
5752	Culex	ADULT	FEMALE	Culex sp	2019-11-24T00:00:00Z	2019-11-01	W4	GABON | LOPE NATIONAL PARK	-0.10315	11.6058	Domestic	HLC	1	two_hosts	yes	NOT_COLLECTED
5753	Culex	ADULT	FEMALE	Culex sp	2019-11-24T00:00:00Z	2019-11-01	W4	GABON | LOPE NATIONAL PARK	-0.10315	11.6058	Domestic	HLC	1	two_hosts	yes	NOT_COLLECTED
5754	Culex	ADULT	FEMALE	Culex sp	2019-11-24T00:00:00Z	2019-11-01	W4	GABON | LOPE NATIONAL PARK	-0.10315	11.6058	Domestic	HLC	1	two_hosts	yes	NOT_COLLECTED
5755	Culex	ADULT	FEMALE	Culex sp	2019-11-24T00:00:00Z	2019-11-01	W4	GABON | LOPE NATIONAL PARK	-0.10315	11.6058	Domestic	HLC	1	two_hosts	yes	NOT_COLLECTED
5756	Culex	ADULT	FEMALE	Culex sp	2019-11-24T00:00:00Z	2019-11-01	W4	GABON | LOPE NATIONAL PARK	-0.10315	11.6058	Domestic	HLC	1	two_hosts	yes	NOT_COLLECTED
5757	Culex	ADULT	FEMALE	Culex sp	2019-11-24T00:00:00Z	2019-11-01	W4	GABON | LOPE NATIONAL PARK	-0.10315	11.6058	Domestic	HLC	1	two_hosts	yes	NOT_COLLECTED
5758	Culex	ADULT	FEMALE	Culex sp	2019-11-24T00:00:00Z	2019-11-01	W4	GABON | LOPE NATIONAL PARK	-0.10315	11.6058	Domestic	HLC	1	two_hosts	yes	NOT_COLLECTED
5759	Culex	ADULT	FEMALE	Culex sp	2019-11-24T00:00:00Z	2019-11-01	W4	GABON | LOPE NATIONAL PARK	-0.10315	11.6058	Domestic	HLC	1	two_hosts	yes	NOT_COLLECTED
5760	Culex	ADULT	FEMALE	Culex sp	2019-11-24T00:00:00Z	2019-11-01	W4	GABON | LOPE NATIONAL PARK	-0.10315	11.6058	Domestic	HLC	1	two_hosts	yes	NOT_COLLECTED
5761	Culex	ADULT	FEMALE	Culex sp	2019-11-24T00:00:00Z	2019-11-01	W4	GABON | LOPE NATIONAL PARK	-0.10315	11.6058	Domestic	HLC	1	two_hosts	yes	NOT_COLLECTED
5762	Culex	ADULT	FEMALE	Culex sp	2019-11-24T00:00:00Z	2019-11-01	W4	GABON | LOPE NATIONAL PARK	-0.10315	11.6058	Domestic	HLC	1	two_hosts	yes	NOT_COLLECTED
5763	Culex	ADULT	FEMALE	Culex sp	2019-11-24T00:00:00Z	2019-11-01	W4	GABON | LOPE NATIONAL PARK	-0.10315	11.6058	Domestic	HLC	1	two_hosts	yes	NOT_COLLECTED
5764	Culex	ADULT	FEMALE	Culex sp	2019-11-24T00:00:00Z	2019-11-01	W4	GABON | LOPE NATIONAL PARK	-0.10315	11.6058	Domestic	HLC	1	two_hosts	yes	NOT_COLLECTED
5765	Mansonia	ADULT	FEMALE	Mansonia uniformis	2019-11-24T00:00:00Z	2019-11-01	W4	GABON | LOPE NATIONAL PARK	-0.10315	11.6058	Domestic	HLC	1	two_hosts	yes	NOT_COLLECTED
5766	Mansonia	ADULT	FEMALE	Mansonia uniformis	2019-11-24T00:00:00Z	2019-11-01	W4	GABON | LOPE NATIONAL PARK	-0.10315	11.6058	Domestic	HLC	1	two_hosts	yes	NOT_COLLECTED
5767	Mansonia	ADULT	FEMALE	Mansonia uniformis	2019-11-24T00:00:00Z	2019-11-01	W4	GABON | LOPE NATIONAL PARK	-0.10315	11.6058	Domestic	HLC	1	two_hosts	yes	NOT_COLLECTED
5768	Mansonia	ADULT	FEMALE	Mansonia africana	2019-11-24T00:00:00Z	2019-11-01	W4	GABON | LOPE NATIONAL PARK	-0.10315	11.6058	Domestic	HLC	1	two_hosts	yes	NOT_COLLECTED
5769	Aedes	ADULT	FEMALE	Aedes sp	2019-11-24T00:00:00Z	2019-11-01	W4	GABON | LOPE NATIONAL PARK	-0.10315	11.6058	Domestic	HLC	1	two_hosts	yes	NOT_COLLECTED
5770	Aedes	ADULT	FEMALE	Aedes sp	2019-11-24T00:00:00Z	2019-11-01	W4	GABON | LOPE NATIONAL PARK	-0.10315	11.6058	Domestic	HLC	1	two_hosts	yes	NOT_COLLECTED
5771	Aedes	ADULT	FEMALE	Aedes sp	2019-11-24T00:00:00Z	2019-11-01	W4	GABON | LOPE NATIONAL PARK	-0.10315	11.6058	Domestic	HLC	1	two_hosts	yes	NOT_COLLECTED
5772	Aedes	ADULT	FEMALE	Aedes sp	2019-11-24T00:00:00Z	2019-11-01	W4	GABON | LOPE NATIONAL PARK	-0.10315	11.6058	Domestic	HLC	1	two_hosts	yes	NOT_COLLECTED
5773	Mansonia	ADULT	FEMALE	Mansonia uniformis	2019-11-24T00:00:00Z	2019-11-01	W4	GABON | LOPE NATIONAL PARK	-0.10315	11.6058	Domestic	HLC	1	two_hosts	yes	NOT_COLLECTED
5774	Mansonia	ADULT	FEMALE	Mansonia uniformis	2019-11-24T00:00:00Z	2019-11-01	W4	GABON | LOPE NATIONAL PARK	-0.10315	11.6058	Domestic	HLC	1	two_hosts	yes	NOT_COLLECTED
5775	Mansonia	ADULT	FEMALE	Mansonia uniformis	2019-11-24T00:00:00Z	2019-11-01	W4	GABON | LOPE NATIONAL PARK	-0.10315	11.6058	Domestic	HLC	1	two_hosts	yes	NOT_COLLECTED
5776	Mansonia	ADULT	FEMALE	Mansonia uniformis	2019-11-24T00:00:00Z	2019-11-01	W4	GABON | LOPE NATIONAL PARK	-0.10315	11.6058	Domestic	HLC	1	two_hosts	yes	NOT_COLLECTED
5777	Mansonia	ADULT	FEMALE	Mansonia uniformis	2019-11-24T00:00:00Z	2019-11-01	W4	GABON | LOPE NATIONAL PARK	-0.10315	11.6058	Domestic	HLC	1	two_hosts	yes	NOT_COLLECTED
5778	Mansonia	ADULT	FEMALE	Mansonia uniformis	2019-11-24T00:00:00Z	2019-11-01	W4	GABON | LOPE NATIONAL PARK	-0.10315	11.6058	Domestic	HLC	1	two_hosts	yes	NOT_COLLECTED
5779	Aedes	ADULT	FEMALE	Aedes sp	2019-11-24T00:00:00Z	2019-11-01	W4	GABON | LOPE NATIONAL PARK	-0.10315	11.6058	Domestic	HLC	1	two_hosts	yes	NOT_COLLECTED
5780	Aedes	ADULT	FEMALE	Aedes aegypti	2019-11-24T00:00:00Z	2019-11-01	W4	GABON | LOPE NATIONAL PARK	-0.10315	11.6058	Domestic	HLC	1	two_hosts	yes	NOT_COLLECTED
5781	Aedes	ADULT	FEMALE	Aedes aegypti	2019-11-24T00:00:00Z	2019-11-01	W4	GABON | LOPE NATIONAL PARK	-0.10315	11.6058	Domestic	HLC	1	two_hosts	yes	NOT_COLLECTED
5782	Aedes	ADULT	FEMALE	Aedes aegypti	2019-11-24T00:00:00Z	2019-11-01	W4	GABON | LOPE NATIONAL PARK	-0.10315	11.6058	Domestic	HLC	1	two_hosts	yes	NOT_COLLECTED
5783	Culex	ADULT	FEMALE	Culex sp	2019-11-24T00:00:00Z	2019-11-01	W4	GABON | LOPE NATIONAL PARK	-0.10315	11.6058	Domestic	HLC	1	two_hosts	yes	NOT_COLLECTED
5784	Culex	ADULT	FEMALE	Culex sp	2019-11-24T00:00:00Z	2019-11-01	W4	GABON | LOPE NATIONAL PARK	-0.10315	11.6058	Domestic	HLC	1	two_hosts	yes	NOT_COLLECTED
5785	Culex	ADULT	FEMALE	Culex sp	2019-11-24T00:00:00Z	2019-11-01	W4	GABON | LOPE NATIONAL PARK	-0.10315	11.6058	Domestic	HLC	1	two_hosts	yes	NOT_COLLECTED
5786	Culex	ADULT	FEMALE	Culex sp	2019-11-24T00:00:00Z	2019-11-01	W4	GABON | LOPE NATIONAL PARK	-0.10315	11.6058	Domestic	HLC	1	two_hosts	yes	NOT_COLLECTED
7222	Anopheles	ADULT	FEMALE	An. fontenillei	2019-11-25T00:00:00Z	2019-11-01	W42	GABON | LOPE NATIONAL PARK	-0.17483	11.5873	Sylvatic	HLC	1	two_hosts	yes	NOT_COLLECTED
7223	Anopheles	ADULT	FEMALE	An. hancocki/brohieri	2019-11-25T00:00:00Z	2019-11-01	W42	GABON | LOPE NATIONAL PARK	-0.17483	11.5873	Sylvatic	HLC	1	two_hosts	yes	NOT_COLLECTED
7224	Anopheles	ADULT	FEMALE	An. ziemanni	2019-11-25T00:00:00Z	2019-11-01	W42	GABON | LOPE NATIONAL PARK	-0.17483	11.5873	Sylvatic	HLC	1	two_hosts	yes	NOT_COLLECTED
7225	Aedes	ADULT	FEMALE	Aedes vittatus	2019-11-25T00:00:00Z	2019-11-01	W42	GABON | LOPE NATIONAL PARK	-0.17483	11.5873	Sylvatic	HLC	1	two_hosts	yes	NOT_COLLECTED
7226	Aedes	ADULT	FEMALE	Aedes vittatus	2019-11-25T00:00:00Z	2019-11-01	W42	GABON | LOPE NATIONAL PARK	-0.17483	11.5873	Sylvatic	HLC	1	two_hosts	yes	NOT_COLLECTED
7227	Aedes	ADULT	FEMALE	Aedes vittatus	2019-11-25T00:00:00Z	2019-11-01	W42	GABON | LOPE NATIONAL PARK	-0.17483	11.5873	Sylvatic	HLC	1	two_hosts	yes	NOT_COLLECTED
7228	Culex	ADULT	FEMALE	Culex sp	2019-11-25T00:00:00Z	2019-11-01	W42	GABON | LOPE NATIONAL PARK	-0.17483	11.5873	Sylvatic	HLC	1	two_hosts	yes	Y
7229	Anopheles	ADULT	FEMALE	An. gambiae_complex	2019-11-25T00:00:00Z	2019-11-01	W42	GABON | LOPE NATIONAL PARK	-0.17483	11.5873	Sylvatic	ABC	0	two_hosts	yes	NOT_COLLECTED
7230	Anopheles	ADULT	FEMALE	An. gambiae_complex	2019-11-25T00:00:00Z	2019-11-01	W42	GABON | LOPE NATIONAL PARK	-0.17483	11.5873	Sylvatic	ABC	0	two_hosts	yes	NOT_COLLECTED
7231	Anopheles	ADULT	FEMALE	An. maculipalpis	2019-11-25T00:00:00Z	2019-11-01	W42	GABON | LOPE NATIONAL PARK	-0.17483	11.5873	Sylvatic	ABC	0	two_hosts	yes	NOT_COLLECTED
7232	Anopheles	ADULT	FEMALE	An. fontenillei	2019-11-25T00:00:00Z	2019-11-01	W42	GABON | LOPE NATIONAL PARK	-0.17483	11.5873	Sylvatic	ABC	0	two_hosts	yes	NOT_COLLECTED
7233	Anopheles	ADULT	FEMALE	An. hancocki/brohieri	2019-11-25T00:00:00Z	2019-11-01	W42	GABON | LOPE NATIONAL PARK	-0.17483	11.5873	Sylvatic	ABC	0	two_hosts	yes	NOT_COLLECTED
7234	Anopheles	ADULT	FEMALE	An. gambiae_complex	2019-11-25T00:00:00Z	2019-11-01	W42	GABON | LOPE NATIONAL PARK	-0.17483	11.5873	Sylvatic	ABC	0	two_hosts	yes	NOT_COLLECTED
7235	Anopheles	ADULT	FEMALE	An. sp	2019-11-25T00:00:00Z	2019-11-01	W42	GABON | LOPE NATIONAL PARK	-0.17483	11.5873	Sylvatic	ABC	0	two_hosts	yes	NOT_COLLECTED
7236	Anopheles	ADULT	FEMALE	An. coustani	2019-11-25T00:00:00Z	2019-11-01	W42	GABON | LOPE NATIONAL PARK	-0.17483	11.5873	Sylvatic	ABC	0	two_hosts	yes	Y
7237	Anopheles	ADULT	FEMALE	An. coustani	2019-11-25T00:00:00Z	2019-11-01	W42	GABON | LOPE NATIONAL PARK	-0.17483	11.5873	Sylvatic	ABC	0	two_hosts	yes	NOT_COLLECTED
7238	Anopheles	ADULT	FEMALE	An. coustani	2019-11-25T00:00:00Z	2019-11-01	W42	GABON | LOPE NATIONAL PARK	-0.17483	11.5873	Sylvatic	ABC	0	two_hosts	yes	NOT_COLLECTED
7239	Anopheles	ADULT	FEMALE	An. coustani	2019-11-25T00:00:00Z	2019-11-01	W42	GABON | LOPE NATIONAL PARK	-0.17483	11.5873	Sylvatic	ABC	0	two_hosts	yes	NOT_COLLECTED
7240	Anopheles	ADULT	FEMALE	An. coustani	2019-11-25T00:00:00Z	2019-11-01	W42	GABON | LOPE NATIONAL PARK	-0.17483	11.5873	Sylvatic	ABC	0	two_hosts	yes	NOT_COLLECTED
[truncated: 672 more rows]

## Sheet: TABLE_S2
Table S2. Anopheline species and their vectorial role
Species	Vector role	Overall
		(N=1713)
An. coluzzii	Major vectors	408
An. funestus		289
An. gambiae		58
An. coustani	Secondary vectors	356
An. maculipalpis		174
An. ziemanni		34
An. hancocki/brohieri		28
An. marshallii		24
An. squamosus/cydippis		12
An. nili group		9
An. paludis		6
An. jebudensis		4
An. brunnipes		1
An. cinctus		1
An. tengrela		1
An. theileri		1
An. fontenillei	Unknown	65
An. gambiae_complex	NA	192
An. sp		51

## Sheet: TABLE_S3
Table S3. Correlation tests between preference index and geographical distance
Species	r	CIs	p-value
An. coluzzii	0.771	0.218 - 0.949	0.01505
An. coustani *	0.767		0.02139
An. fontenillei	0.796	0.28 - 0.955	0.01025
An. funestus	0.769	0.215 - 0.949	0.01536
An. gambiae	NA	NA	NA
An. maculipalpis	0.814	0.327 - 0.959	0.007522
An. ziemanni	0.793	0.272 - 0.954	0.01082
* Spearman's correlation test used for An. coustani
Correlation for An. gambiae not computed as all preference index values are constant, leading to a zero standard deviation

## Sheet: TABLE_S4
Table S4. Post-hoc comparisons of seasonal changes in mosquito’s behavior
Contrast	Species	Habitat	Estimate	SE	z.ratio	p.value
Dry (Apr_19) – Rain (Nov_19)	An. coluzzii	Domestic	0.158	0.058711	2.694	0.0071
	An. coluzzii	Sylvatic	0.0388	0.020145	1.927	0.0539
	An. coustani	Domestic	-0.0559	0.040928	-1.367	0.1716
	An. coustani	Sylvatic	-0.161	0.114441	-1.405	0.1599
	An. fontenillei	Sylvatic	0.426	0.137395	3.099	0.0019
	An. funestus	Domestic	-0.00574	0.048299	-0.119	0.9054
	An. funestus	Sylvatic	-0.00126	0.01061	-0.119	0.9051
	An. gambiae	Domestic	2.77e-05	0.001452	0.019	0.9848
	An. gambiae	Sylvatic	5.7e-06	0.000298	0.019	0.9848
	An. maculipalpis	Domestic	0.375	0.14652	2.561	0.0104
	An. maculipalpis	Sylvatic	0.206	0.099496	2.07	0.0384
	An. ziemanni	Domestic	-0.233	0.139686	-1.665	0.0959
